# Supplementary material for: (Tris{2-[2-(2,3,5,6-tetra­fluoro-4-iodo­phen­oxy)eth­oxy]eth­yl}amine)­potassium iodide
Source: Acta Crystallogr Sect E Struct Rep Online. 2013 Apr 24;69(Pt 5):m284–5. doi: 10.1107/S1600536813010532 (PMC3647819; doi:10.1107/S1600536813010532)
Supplement: Supplementary file 1 [file e-69-0m284-sup1.cif]

##############################################################################
#                                                                            #
# This CIF contains the data in a paper accepted for publication in          #
# Acta Crystallographica Section E. It conforms to the requirements of       #
# Notes for Authors for Acta Crystallographica Section E, and has been       #
# peer reviewed under the auspices of the IUCr Commission on Journals.       #
#                                                                            #
# Full details of the Crystallographic Information File format               #
# are given in the paper "The Crystallographic Information File (CIF):       #
# a New Standard Archive File for Crystallography" by S. R. Hall, F. H.      #
# Allen and I. D. Brown [Acta Cryst. (1991), A47, 655-685].                  #
#                                                                            #
# The current version of the core CIF dictionary is obtainable from          #
# ftp://ftp.iucr.org/pub/cif_core.dic.                                       #
#                                                                            #
# Software is freely available for graphical display of the structure(s)     #
# in this CIF. For information consult the CIF software page                 #
# http://www.iucr.org/resources/cif/software.                                #
#                                                                            #
# This file may be used for bona fide research purposes within the           #
# scientific community so long as proper attribution is given to the journal # 
# article from which it was obtained.                                        #
#                                                                            #
##############################################################################
data_global
_audit_creation_method     'from SHELXL-97'
_journal_date_recd_electronic     2013-03-14
_journal_date_accepted     2013-04-17
_journal_name_full     'Acta Crystallographica, Section E'
_journal_year     2013
_journal_volume     69
_journal_issue      5
_journal_page_first     m284
_journal_page_last     m285
_journal_paper_category     QM
_journal_paper_doi     10.1107/S1600536813010532
_journal_coeditor_code     PK2473
_publ_contact_author_name
;
Giancarlo Terraneo
;
_publ_contact_author_address
;
NFMLab, Department of Chemistry, Materials and Chemical Engineering,
"G. Natta"
Politecnico di Milano
Via Mancinelli, 7
I-20131 Milano
Italy
;
_publ_contact_author_email     'giancarlo.terraneo@polimi.it'
_publ_contact_author_fax     '++39 02 23993180'
_publ_contact_author_phone     '++39 02 23993063'
_publ_section_title
;
(Tris{2-[2-(2,3,5,6-tetrafluoro-4-iodophenoxy)ethoxy]ethyl}amine)potassium
iodide
;
loop_
    _publ_author_name
    _publ_author_address
    'Gabriella Cavallo'
;
NFMLab, Department of Chemistry, Materials and Chemical Engineering,
"G. Natta"
Politecnico di Milano
Via Mancinelli, 7
I-20131 Milano
Italy
;
    'Neukirch, Hannes'
;
NFMLab, Department of Chemistry, Materials and Chemical Engineering,
"G. Natta"
Politecnico di Milano
Via Mancinelli, 7
I-20131 Milano
Italy
;
    'Pierangelo Metrangolo'
;
NFMLab, Department of Chemistry, Materials and Chemical Engineering,
"G. Natta"
Politecnico di Milano
Via Mancinelli, 7
I-20131 Milano
Italy
;
    'Tullio Pilati'
;
NFMLab, Department of Chemistry, Materials and Chemical Engineering,
"G. Natta"
Politecnico di Milano
Via Mancinelli, 7
I-20131 Milano
Italy
;
    'Giuseppe Resnati'
;
NFMLab, Department of Chemistry, Materials and Chemical Engineering,
"G. Natta"
Politecnico di Milano
Via Mancinelli, 7
I-20131 Milano
Italy
;
    'Giancarlo Terraneo'
;
NFMLab, Department of Chemistry, Materials and Chemical Engineering,
"G. Natta"
Politecnico di Milano
Via Mancinelli, 7
I-20131 Milano
Italy
;
_publ_section_synopsis     .
data_I
_audit_creation_method     SHELXL-2012
_chemical_name_systematic
;
(Tris{2-[2-(2,3,5,6-tetrafluoro-4-iodophenoxy)ethoxy]ethyl}amine)potassium
iodide
;
_chemical_name_common     ?
_chemical_formula_moiety     'C30 H24 F12 I3 K N O6 +, I -'
_chemical_formula_sum     'C30 H24 F12 I4 K N O6'
_chemical_formula_iupac     '[K (C30 H24 F12 I3 N O6)] I'
_chemical_formula_weight     1269.20
_chemical_melting_point     ?
_space_group_crystal_system     monoclinic
_space_group_name_H-M_alt     'P 21/n'
_space_group_name_Hall     '-P 2yn'
loop_
    _space_group_symop_operation_xyz
    'x, y, z'
    '-x+1/2, y+1/2, -z+1/2'
    '-x, -y, -z'
    'x-1/2, -y-1/2, z-1/2'
_cell_length_a     13.037(2)
_cell_length_b     23.355(3)
_cell_length_c     13.787(2)
_cell_angle_alpha     90
_cell_angle_beta     104.83(3)
_cell_angle_gamma     90
_cell_volume     4058.0(11)
_cell_formula_units_Z     4
_cell_measurement_reflns_used     8602
_cell_measurement_theta_min     3.031
_cell_measurement_theta_max     22.872
_cell_measurement_temperature     295(2)
_exptl_crystal_description     prism
_exptl_crystal_colour     colourless
_exptl_crystal_size_max     0.340
_exptl_crystal_size_mid     0.220
_exptl_crystal_size_min     0.100
_exptl_crystal_density_diffrn     2.077
_exptl_crystal_density_meas     ?
_exptl_crystal_density_method     ?
_exptl_crystal_F_000     2392
_exptl_absorpt_coefficient_mu     3.269
_exptl_absorpt_correction_type     multi-scan
_exptl_absorpt_process_details     '(SADABS; Bruker, 1998)'
_exptl_absorpt_correction_T_min     0.7586
_exptl_absorpt_correction_T_max     1.0000
_exptl_special_details
;
The sample gave two kinds of crystals: rhombic tablets were suitable for data
collection, elongated prisms were always twinned of the first. An attempt to
collect data at lower temperature failed, probably due to a phase transition
or the crystal cracking.
;
_diffrn_ambient_temperature     295(2)
_diffrn_radiation_type     MoK\a
_diffrn_radiation_wavelength     0.71073
_diffrn_radiation_source     'fine-focus sealed tube'
_diffrn_radiation_monochromator     graphite
_diffrn_measurement_device_type     'Bruker SMART APEX'
_diffrn_measurement_method     '\w and \f scans'
_diffrn_reflns_number     24956
_diffrn_reflns_av_R_equivalents     0.0243
_diffrn_reflns_av_sigmaI/netI     0.0246
_diffrn_reflns_theta_min     1.759
_diffrn_reflns_theta_max     25.126
_diffrn_reflns_theta_full     25.242
_diffrn_measured_fraction_theta_max     1.000
_diffrn_measured_fraction_theta_full     0.989
_diffrn_reflns_limit_h_min     -15
_diffrn_reflns_limit_h_max     15
_diffrn_reflns_limit_k_min     -27
_diffrn_reflns_limit_k_max     27
_diffrn_reflns_limit_l_min     -16
_diffrn_reflns_limit_l_max     16
_diffrn_standards_decay_%     0.0
_refine_special_details
;
Refinement of <i>F</i>^2^ against ALL reflections. The weighted <i>R</i>-factor
<i>wR</i> and goodness of fit <i>S</i> are based on <i>F</i>^2^, conventional
<i>R</i>-factors <i>R</i> are based on <i>F</i>, with <i>F</i> set to zero for
negative <i>F</i>^2^. The threshold expression of <i>F</i>^2^ >
\s(<i>F</i>^2^) is used only for calculating <i>R</i>-factors(gt) <i>etc</i>.
and is not relevant to the choice of reflections for refinement.
<i>R</i>-factors based on <i>F</i>^2^ are statistically about twice as large
as those based on <i>F</i>, and <i>R</i>- factors based on ALL data will be
even larger.
;
_reflns_number_total     7254
_reflns_number_gt     5627
_reflns_threshold_expression     I>2\s(I)
_refine_ls_structure_factor_coef     Fsqd
_refine_ls_matrix_type     full
_refine_ls_R_factor_all     0.0508
_refine_ls_R_factor_gt     0.0406
_refine_ls_wR_factor_gt     0.1141
_refine_ls_wR_factor_ref     0.1194
_refine_ls_goodness_of_fit_ref     1.061
_refine_ls_restrained_S_all     1.061
_refine_ls_number_reflns     7254
_refine_ls_number_parameters     487
_refine_ls_number_restraints     0
_refine_ls_hydrogen_treatment     constr
_refine_ls_weighting_scheme     calc
_refine_ls_weighting_details
;
w=1/[\s^2^(Fo^2^)+(0.0729P)^2^+0.2017P], where P=(Fo^2^+2Fc^2^)/3
;
_atom_sites_solution_hydrogens     geom
_atom_sites_solution_primary     direct
_atom_sites_solution_secondary     difmap
_refine_ls_shift/su_max     0.000
_refine_ls_shift/su_mean     0.000
_refine_diff_density_max     2.370
_refine_diff_density_min     -1.251
_refine_ls_extinction_method     none
_refine_ls_extinction_coef     .
loop_
    _atom_type_symbol
    _atom_type_description
    _atom_type_scat_dispersion_real
    _atom_type_scat_dispersion_imag
    _atom_type_scat_source
    'C' 'C' 0.0033 0.0016
                         'International Tables Vol C Tables 4.2.6.8 and 6.1.1.4'
    'H' 'H' 0.0000 0.0000
                         'International Tables Vol C Tables 4.2.6.8 and 6.1.1.4'
    'N' 'N' 0.0061 0.0033
                         'International Tables Vol C Tables 4.2.6.8 and 6.1.1.4'
    'O' 'O' 0.0106 0.0060
                         'International Tables Vol C Tables 4.2.6.8 and 6.1.1.4'
    'F' 'F' 0.0171 0.0103
                         'International Tables Vol C Tables 4.2.6.8 and 6.1.1.4'
    'K' 'K' 0.2009 0.2494
                         'International Tables Vol C Tables 4.2.6.8 and 6.1.1.4'
    'I' 'I' -0.4742 1.8119
                         'International Tables Vol C Tables 4.2.6.8 and 6.1.1.4'
_computing_data_collection     'APEX2 (Bruker, 1998)'
_computing_cell_refinement     'SAINT (Bruker, 1998)'
_computing_data_reduction     'SAINT (Bruker, 1998)'
_computing_structure_solution     'SIR2002 (Burla <i>et al.</i>, 2003)'
_computing_structure_refinement     'SHELXL2012 (Sheldrick, 2012)'
_computing_molecular_graphics
             'ORTEP-3 (Farrugia, 2012) and Mercury (Macrae <i>et al.</i>, 2006)'
_computing_publication_material     'SHELXL2012 (Sheldrick, 2012)'
loop_
    _atom_site_type_symbol
    _atom_site_label
    _atom_site_fract_x
    _atom_site_fract_y
    _atom_site_fract_z
    _atom_site_U_iso_or_equiv
    _atom_site_adp_type
    _atom_site_calc_flag
    _atom_site_occupancy
    _atom_site_disorder_assembly
    _atom_site_disorder_group
    I I1 -0.08073(3) 0.12743(2) 0.28500(3) 0.07572(13) Uani d 1 . .
    I I2 0.13900(4) 0.12647(2) -0.10931(3) 0.09463(16) Uani d 1 . .
    I I3 0.16503(3) 0.16739(2) 0.61000(4) 0.1204(2) Uani d 1 . .
    I I4 -0.11661(3) -0.01730(2) 0.27833(3) 0.08495(15) Uani d 1 . .
    K K1 0.16101(8) 0.43196(4) 0.21349(8) 0.0665(3) Uani d 1 . .
    N N1 0.1758(4) 0.54837(19) 0.1446(4) 0.0859(12) Uani d 1 . .
    C C1 0.0705(5) 0.5744(3) 0.1334(6) 0.107(2) Uani d 1 . .
    H H1A 0.0767 0.6155 0.1269 0.128 Uiso calc 1 . .
    H H1B 0.0230 0.5603 0.0719 0.128 Uiso calc 1 . .
    C C2 0.0235(5) 0.5624(2) 0.2174(6) 0.102(2) Uani d 1 . .
    H H2A 0.0740 0.5717 0.2803 0.122 Uiso calc 1 . .
    H H2B -0.0391 0.5859 0.2114 0.122 Uiso calc 1 . .
    O O1 -0.0043(3) 0.50404(14) 0.2166(3) 0.0835(10) Uani d 1 . .
    C C3 -0.0554(5) 0.4908(2) 0.2922(5) 0.0985(19) Uani d 1 . .
    H H3A -0.1138 0.5171 0.2887 0.118 Uiso calc 1 . .
    H H3B -0.0058 0.4948 0.3576 0.118 Uiso calc 1 . .
    C C4 -0.0956(4) 0.4315(2) 0.2787(5) 0.0919(18) Uani d 1 . .
    H H4A -0.1385 0.4236 0.3252 0.110 Uiso calc 1 . .
    H H4B -0.1394 0.4262 0.2110 0.110 Uiso calc 1 . .
    O O2 -0.0044(3) 0.39276(15) 0.2977(3) 0.0834(10) Uani d 1 . .
    C C5 -0.0284(4) 0.3356(2) 0.2927(4) 0.0726(13) Uani d 1 . .
    C C6 -0.0570(4) 0.3076(2) 0.3694(4) 0.0734(13) Uani d 1 . .
    C C7 -0.0718(4) 0.2493(2) 0.3675(4) 0.0749(13) Uani d 1 . .
    C C8 -0.0584(4) 0.21674(18) 0.2873(4) 0.0660(12) Uani d 1 . .
    C C9 -0.0279(5) 0.2460(2) 0.2119(4) 0.0840(15) Uani d 1 . .
    C C10 -0.0125(5) 0.3019(2) 0.2141(4) 0.0846(15) Uani d 1 . .
    F F1 -0.0699(3) 0.33766(13) 0.4484(2) 0.0941(9) Uani d 1 . .
    F F2 -0.1006(3) 0.22460(13) 0.4426(2) 0.0960(10) Uani d 1 . .
    F F3 -0.0133(4) 0.21664(15) 0.1329(2) 0.1187(13) Uani d 1 . .
    F F4 0.0159(3) 0.33044(14) 0.1398(3) 0.1113(11) Uani d 1 . .
    C C11 0.1926(7) 0.5433(3) 0.0455(5) 0.119(2) Uani d 1 . .
    H H11A 0.2008 0.5815 0.0207 0.143 Uiso calc 1 . .
    H H11B 0.1296 0.5266 0.0014 0.143 Uiso calc 1 . .
    C C12 0.2856(7) 0.5085(3) 0.0388(6) 0.117(2) Uani d 1 . .
    H H12A 0.2861 0.5036 -0.0309 0.140 Uiso calc 1 . .
    H H12B 0.3506 0.5279 0.0733 0.140 Uiso calc 1 . .
    O O3 0.2800(4) 0.45438(19) 0.0833(3) 0.1095(14) Uani d 1 . .
    C C13 0.3483(6) 0.4146(3) 0.0573(6) 0.118(2) Uani d 1 . .
    H H13A 0.4118 0.4336 0.0492 0.142 Uiso calc 1 . .
    H H13B 0.3137 0.3961 -0.0055 0.142 Uiso calc 1 . .
    C C14 0.3756(5) 0.3728(3) 0.1370(6) 0.113(2) Uani d 1 . .
    H H14A 0.4136 0.3915 0.1985 0.136 Uiso calc 1 . .
    H H14B 0.4222 0.3442 0.1201 0.136 Uiso calc 1 . .
    O O4 0.2781(3) 0.34382(17) 0.1536(3) 0.0963(12) Uani d 1 . .
    C C15 0.2464(4) 0.2974(2) 0.0956(4) 0.0717(13) Uani d 1 . .
    C C16 0.1645(4) 0.2984(2) 0.0133(4) 0.0721(12) Uani d 1 . .
    C C17 0.1302(4) 0.2500(2) -0.0425(4) 0.0773(13) Uani d 1 . .
    C C18 0.1782(4) 0.1992(2) -0.0169(3) 0.0714(13) Uani d 1 . .
    C C19 0.2617(5) 0.1968(2) 0.0674(3) 0.0774(14) Uani d 1 . .
    C C20 0.2953(5) 0.2455(3) 0.1221(4) 0.0832(15) Uani d 1 . .
    F F5 0.1177(3) 0.34999(14) -0.0142(3) 0.1009(10) Uani d 1 . .
    F F6 0.0509(3) 0.25554(18) -0.1245(3) 0.1218(13) Uani d 1 . .
    F F7 0.3134(3) 0.14754(15) 0.0946(2) 0.1095(12) Uani d 1 . .
    F F8 0.3768(3) 0.24039(18) 0.2043(2) 0.1218(14) Uani d 1 . .
    C C21 0.2582(5) 0.5793(3) 0.2140(5) 0.0916(16) Uani d 1 . .
    H H21A 0.2250 0.6062 0.2502 0.110 Uiso calc 1 . .
    H H21B 0.2970 0.6015 0.1757 0.110 Uiso calc 1 . .
    C C22 0.3356(5) 0.5447(3) 0.2884(5) 0.0921(16) Uani d 1 . .
    H H22A 0.3766 0.5213 0.2539 0.111 Uiso calc 1 . .
    H H22B 0.3842 0.5700 0.3339 0.111 Uiso calc 1 . .
    O O5 0.2846(3) 0.50944(16) 0.3432(3) 0.0859(10) Uani d 1 . .
    C C23 0.3522(5) 0.4853(3) 0.4272(5) 0.1031(19) Uani d 1 . .
    H H23A 0.3900 0.5157 0.4698 0.124 Uiso calc 1 . .
    H H23B 0.4041 0.4619 0.4065 0.124 Uiso calc 1 . .
    C C24 0.2962(6) 0.4501(3) 0.4854(5) 0.110(2) Uani d 1 . .
    H H24A 0.3467 0.4347 0.5439 0.132 Uiso calc 1 . .
    H H24B 0.2456 0.4735 0.5083 0.132 Uiso calc 1 . .
    O O6 0.2412(4) 0.40369(18) 0.4250(3) 0.0985(12) Uani d 1 . .
    C C25 0.2263(5) 0.3547(2) 0.4710(4) 0.0802(14) Uani d 1 . .
    C C26 0.1778(5) 0.3506(3) 0.5479(5) 0.1009(19) Uani d 1 . .
    C C27 0.1658(5) 0.2973(3) 0.5890(5) 0.0983(18) Uani d 1 . .
    C C28 0.1908(5) 0.2488(3) 0.5517(4) 0.0932(17) Uani d 1 . .
    C C29 0.2358(8) 0.2504(3) 0.4750(6) 0.148(3) Uani d 1 . .
    C C30 0.2551(8) 0.3058(3) 0.4368(6) 0.138(3) Uani d 1 . .
    F F9 0.1451(4) 0.3983(2) 0.5853(4) 0.1440(16) Uani d 1 . .
    F F10 0.1180(4) 0.2962(2) 0.6674(3) 0.1458(16) Uani d 1 . .
    F F11 0.2663(6) 0.20565(18) 0.4352(5) 0.199(3) Uani d 1 . .
    F F12 0.3054(6) 0.3040(2) 0.3641(4) 0.203(3) Uani d 1 . .
loop_
    _atom_site_aniso_label
    _atom_site_aniso_U_11
    _atom_site_aniso_U_22
    _atom_site_aniso_U_33
    _atom_site_aniso_U_12
    _atom_site_aniso_U_13
    _atom_site_aniso_U_23
    I1 0.0783(2) 0.0641(2) 0.0865(2) -0.00030(15) 0.02418(18) -0.00568(15)
    I2 0.1145(3) 0.0786(3) 0.0969(3) -0.0213(2) 0.0383(2) -0.01458(19)
    I3 0.0933(3) 0.1262(4) 0.1488(4) 0.0136(3) 0.0440(3) 0.0550(3)
    I4 0.0860(3) 0.0669(2) 0.1078(3) -0.01087(17) 0.0354(2) -0.01963(18)
    K1 0.0724(6) 0.0548(6) 0.0779(6) -0.0008(5) 0.0294(5) -0.0074(5)
    N1 0.094(3) 0.068(3) 0.099(3) -0.007(2) 0.031(3) 0.001(2)
    C1 0.096(4) 0.067(4) 0.152(6) 0.007(3) 0.023(4) 0.020(4)
    C2 0.082(4) 0.060(3) 0.170(6) 0.002(3) 0.044(4) 0.002(4)
    O1 0.072(2) 0.0564(19) 0.124(3) 0.0006(17) 0.028(2) -0.0066(19)
    C3 0.087(4) 0.068(3) 0.149(6) 0.005(3) 0.047(4) -0.011(3)
    C4 0.077(3) 0.060(3) 0.146(5) -0.006(3) 0.042(4) -0.014(3)
    O2 0.067(2) 0.065(2) 0.128(3) -0.0003(17) 0.042(2) -0.006(2)
    C5 0.065(3) 0.063(3) 0.097(4) -0.002(2) 0.032(3) -0.003(3)
    C6 0.067(3) 0.077(3) 0.080(3) 0.000(3) 0.025(2) -0.007(3)
    C7 0.078(3) 0.072(3) 0.080(3) 0.003(3) 0.030(3) 0.000(3)
    C8 0.072(3) 0.044(2) 0.083(3) 0.006(2) 0.023(2) 0.005(2)
    C9 0.106(4) 0.067(3) 0.097(4) 0.000(3) 0.058(3) -0.008(3)
    C10 0.108(4) 0.073(3) 0.087(3) -0.002(3) 0.052(3) 0.003(3)
    F1 0.117(2) 0.083(2) 0.095(2) 0.0062(18) 0.0505(19) -0.0158(16)
    F2 0.140(3) 0.077(2) 0.0896(19) -0.0017(18) 0.063(2) 0.0035(15)
    F3 0.186(4) 0.101(3) 0.089(2) -0.008(2) 0.071(2) -0.0216(18)
    F4 0.159(3) 0.083(2) 0.117(2) -0.014(2) 0.082(2) 0.0027(18)
    C11 0.141(6) 0.110(5) 0.108(5) -0.026(5) 0.032(5) 0.017(4)
    C12 0.148(6) 0.108(5) 0.110(5) -0.025(5) 0.060(5) -0.015(4)
    O3 0.130(4) 0.097(3) 0.125(3) -0.013(3) 0.074(3) -0.024(3)
    C13 0.119(5) 0.115(6) 0.140(6) -0.013(5) 0.069(5) -0.044(5)
    C14 0.082(4) 0.116(6) 0.143(6) -0.004(4) 0.033(4) -0.063(5)
    O4 0.088(2) 0.092(3) 0.114(3) 0.005(2) 0.036(2) -0.037(2)
    C15 0.072(3) 0.077(3) 0.069(3) 0.014(3) 0.023(3) -0.014(3)
    C16 0.075(3) 0.067(3) 0.073(3) 0.016(3) 0.016(3) 0.003(2)
    C17 0.073(3) 0.074(3) 0.074(3) 0.007(3) -0.001(3) 0.002(3)
    C18 0.096(4) 0.055(3) 0.069(3) -0.002(3) 0.032(3) 0.003(2)
    C19 0.104(4) 0.081(4) 0.050(3) 0.032(3) 0.024(3) 0.010(2)
    C20 0.093(4) 0.102(4) 0.052(3) 0.023(3) 0.015(3) 0.001(3)
    F5 0.094(2) 0.083(2) 0.117(2) 0.0325(18) 0.0105(19) 0.0145(18)
    F6 0.104(3) 0.132(3) 0.101(2) 0.015(2) -0.025(2) -0.005(2)
    F7 0.160(3) 0.084(2) 0.083(2) 0.053(2) 0.029(2) 0.0157(17)
    F8 0.121(3) 0.149(3) 0.0694(19) 0.049(3) -0.0226(19) -0.019(2)
    C21 0.090(4) 0.081(4) 0.105(4) -0.014(3) 0.028(3) 0.000(3)
    C22 0.084(4) 0.087(4) 0.105(4) -0.017(3) 0.023(3) -0.004(3)
    O5 0.085(2) 0.081(2) 0.086(2) -0.011(2) 0.012(2) -0.003(2)
    C23 0.099(4) 0.085(4) 0.109(5) -0.004(4) -0.003(4) -0.004(4)
    C24 0.141(6) 0.099(5) 0.081(4) -0.006(4) 0.012(4) -0.002(3)
    O6 0.128(3) 0.081(3) 0.071(2) -0.012(2) -0.003(2) -0.004(2)
    C25 0.098(4) 0.075(3) 0.063(3) 0.011(3) 0.011(3) 0.012(3)
    C26 0.097(4) 0.105(5) 0.101(4) 0.008(4) 0.024(4) -0.026(4)
    C27 0.092(4) 0.108(5) 0.103(4) -0.002(4) 0.039(4) 0.010(4)
    C28 0.086(4) 0.104(5) 0.097(4) 0.017(3) 0.038(3) 0.032(4)
    C29 0.239(10) 0.095(5) 0.156(7) -0.008(6) 0.134(7) 0.005(5)
    C30 0.227(9) 0.092(5) 0.130(6) -0.015(5) 0.111(6) 0.000(4)
    F9 0.154(4) 0.111(3) 0.182(4) 0.007(3) 0.071(3) -0.038(3)
    F10 0.168(4) 0.166(4) 0.137(3) -0.011(3) 0.101(3) -0.012(3)
    F11 0.340(8) 0.074(3) 0.262(6) 0.025(4) 0.219(6) 0.008(3)
    F12 0.381(8) 0.111(3) 0.203(4) -0.021(4) 0.230(6) -0.012(3)
_geom_special_details
;
All e.s.d.'s (except the e.s.d. in the dihedral angle between two l.s. planes)
are estimated using the full covariance matrix. The cell e.s.d.'s are taken
into account individually in the estimation of e.s.d.'s in distances, angles
and torsion angles; correlations between e.s.d.'s in cell parameters are only
used when they are defined by crystal symmetry. An approximate (isotropic)
treatment of cell e.s.d.'s is used for estimating e.s.d.'s involving l.s.
planes.
;
loop_
    _geom_bond_atom_site_label_1
    _geom_bond_atom_site_label_2
    _geom_bond_site_symmetry_2
    _geom_bond_distance
    _geom_bond_publ_flag
    I1 C8 . 2.105(4) ?
    I2 C18 . 2.106(5) ?
    I3 C28 . 2.124(6) ?
    K1 O3 . 2.707(4) ?
    K1 O1 . 2.744(3) ?
    K1 O5 . 2.756(4) ?
    K1 O4 . 2.809(4) ?
    K1 O2 . 2.849(3) ?
    K1 N1 . 2.903(4) ?
    K1 O6 . 2.911(4) ?
    K1 F4 . 3.041(4) ?
    N1 C21 . 1.438(7) ?
    N1 C11 . 1.443(8) ?
    N1 C1 . 1.472(8) ?
    C1 C2 . 1.470(9) ?
    C1 H1A . 0.9700 ?
    C1 H1B . 0.9700 ?
    C2 O1 . 1.409(6) ?
    C2 H2A . 0.9700 ?
    C2 H2B . 0.9700 ?
    O1 C3 . 1.408(7) ?
    C3 C4 . 1.474(7) ?
    C3 H3A . 0.9700 ?
    C3 H3B . 0.9700 ?
    C4 O2 . 1.464(6) ?
    C4 H4A . 0.9700 ?
    C4 H4B . 0.9700 ?
    O2 C5 . 1.368(6) ?
    C5 C6 . 1.374(7) ?
    C5 C10 . 1.398(7) ?
    C6 F1 . 1.341(5) ?
    C6 C7 . 1.375(7) ?
    C7 F2 . 1.320(6) ?
    C7 C8 . 1.390(7) ?
    C8 C9 . 1.385(7) ?
    C9 C10 . 1.319(7) ?
    C9 F3 . 1.342(6) ?
    C10 F4 . 1.352(6) ?
    C11 C12 . 1.482(10) ?
    C11 H11A . 0.9700 ?
    C11 H11B . 0.9700 ?
    C12 O3 . 1.415(8) ?
    C12 H12A . 0.9700 ?
    C12 H12B . 0.9700 ?
    O3 C13 . 1.395(8) ?
    C13 C14 . 1.445(10) ?
    C13 H13A . 0.9700 ?
    C13 H13B . 0.9700 ?
    C14 O4 . 1.509(8) ?
    C14 H14A . 0.9700 ?
    C14 H14B . 0.9700 ?
    O4 C15 . 1.349(6) ?
    C15 C16 . 1.344(7) ?
    C15 C20 . 1.375(7) ?
    C16 F5 . 1.360(6) ?
    C16 C17 . 1.375(7) ?
    C17 F6 . 1.328(6) ?
    C17 C18 . 1.347(7) ?
    C18 C19 . 1.374(7) ?
    C19 F7 . 1.337(6) ?
    C19 C20 . 1.373(8) ?
    C20 F8 . 1.346(6) ?
    C21 C22 . 1.481(8) ?
    C21 H21A . 0.9700 ?
    C21 H21B . 0.9700 ?
    C22 O5 . 1.396(7) ?
    C22 H22A . 0.9700 ?
    C22 H22B . 0.9700 ?
    O5 C23 . 1.383(7) ?
    C23 C24 . 1.468(9) ?
    C23 H23A . 0.9700 ?
    C23 H23B . 0.9700 ?
    C24 O6 . 1.440(7) ?
    C24 H24A . 0.9700 ?
    C24 H24B . 0.9700 ?
    O6 C25 . 1.346(6) ?
    C25 C30 . 1.326(9) ?
    C25 C26 . 1.371(8) ?
    C26 F9 . 1.342(7) ?
    C26 C27 . 1.394(9) ?
    C27 C28 . 1.318(9) ?
    C27 F10 . 1.379(7) ?
    C28 C29 . 1.334(8) ?
    C29 F11 . 1.289(8) ?
    C29 C30 . 1.443(10) ?
    C30 F12 . 1.331(7) ?
loop_
    _geom_angle_atom_site_label_1
    _geom_angle_atom_site_label_2
    _geom_angle_atom_site_label_3
    _geom_angle_site_symmetry_1
    _geom_angle_site_symmetry_3
    _geom_angle
    _geom_angle_publ_flag
    C21 N1 C11 . . 113.7(5) ?
    C21 N1 C1 . . 112.3(5) ?
    C11 N1 C1 . . 107.4(6) ?
    C2 C1 N1 . . 113.9(5) ?
    C2 C1 H1A . . 108.8 ?
    N1 C1 H1A . . 108.8 ?
    C2 C1 H1B . . 108.8 ?
    N1 C1 H1B . . 108.8 ?
    H1A C1 H1B . . 107.7 ?
    O1 C2 C1 . . 109.7(5) ?
    O1 C2 H2A . . 109.7 ?
    C1 C2 H2A . . 109.7 ?
    O1 C2 H2B . . 109.7 ?
    C1 C2 H2B . . 109.7 ?
    H2A C2 H2B . . 108.2 ?
    C3 O1 C2 . . 112.1(4) ?
    O1 C3 C4 . . 109.5(5) ?
    O1 C3 H3A . . 109.8 ?
    C4 C3 H3A . . 109.8 ?
    O1 C3 H3B . . 109.8 ?
    C4 C3 H3B . . 109.8 ?
    H3A C3 H3B . . 108.2 ?
    O2 C4 C3 . . 108.1(4) ?
    O2 C4 H4A . . 110.1 ?
    C3 C4 H4A . . 110.1 ?
    O2 C4 H4B . . 110.1 ?
    C3 C4 H4B . . 110.1 ?
    H4A C4 H4B . . 108.4 ?
    C5 O2 C4 . . 115.4(4) ?
    O2 C5 C6 . . 122.0(4) ?
    O2 C5 C10 . . 120.8(4) ?
    C6 C5 C10 . . 116.8(5) ?
    F1 C6 C5 . . 119.4(5) ?
    F1 C6 C7 . . 119.2(4) ?
    C5 C6 C7 . . 121.4(5) ?
    F2 C7 C6 . . 119.0(4) ?
    F2 C7 C8 . . 120.2(5) ?
    C6 C7 C8 . . 120.8(5) ?
    C9 C8 C7 . . 116.5(4) ?
    C9 C8 I1 . . 122.9(4) ?
    C7 C8 I1 . . 120.6(3) ?
    C10 C9 F3 . . 118.2(5) ?
    C10 C9 C8 . . 122.8(5) ?
    F3 C9 C8 . . 119.0(5) ?
    C9 C10 F4 . . 122.7(5) ?
    C9 C10 C5 . . 121.6(5) ?
    F4 C10 C5 . . 115.7(5) ?
    N1 C11 C12 . . 115.4(6) ?
    N1 C11 H11A . . 108.4 ?
    C12 C11 H11A . . 108.4 ?
    N1 C11 H11B . . 108.4 ?
    C12 C11 H11B . . 108.4 ?
    H11A C11 H11B . . 107.5 ?
    O3 C12 C11 . . 109.2(6) ?
    O3 C12 H12A . . 109.8 ?
    C11 C12 H12A . . 109.8 ?
    O3 C12 H12B . . 109.8 ?
    C11 C12 H12B . . 109.8 ?
    H12A C12 H12B . . 108.3 ?
    C13 O3 C12 . . 112.0(5) ?
    O3 C13 C14 . . 107.6(6) ?
    O3 C13 H13A . . 110.2 ?
    C14 C13 H13A . . 110.2 ?
    O3 C13 H13B . . 110.2 ?
    C14 C13 H13B . . 110.2 ?
    H13A C13 H13B . . 108.5 ?
    C13 C14 O4 . . 111.5(6) ?
    C13 C14 H14A . . 109.3 ?
    O4 C14 H14A . . 109.3 ?
    C13 C14 H14B . . 109.3 ?
    O4 C14 H14B . . 109.3 ?
    H14A C14 H14B . . 108.0 ?
    C15 O4 C14 . . 114.3(4) ?
    C16 C15 O4 . . 122.9(5) ?
    C16 C15 C20 . . 117.0(5) ?
    O4 C15 C20 . . 120.0(5) ?
    C15 C16 F5 . . 117.0(5) ?
    C15 C16 C17 . . 122.1(5) ?
    F5 C16 C17 . . 120.9(5) ?
    F6 C17 C18 . . 121.1(5) ?
    F6 C17 C16 . . 117.9(5) ?
    C18 C17 C16 . . 121.0(5) ?
    C17 C18 C19 . . 118.2(5) ?
    C17 C18 I2 . . 121.8(4) ?
    C19 C18 I2 . . 119.7(4) ?
    F7 C19 C20 . . 119.4(5) ?
    F7 C19 C18 . . 120.4(5) ?
    C20 C19 C18 . . 120.2(5) ?
    F8 C20 C19 . . 117.5(5) ?
    F8 C20 C15 . . 121.0(5) ?
    C19 C20 C15 . . 121.5(5) ?
    N1 C21 C22 . . 116.6(5) ?
    N1 C21 H21A . . 108.2 ?
    C22 C21 H21A . . 108.2 ?
    N1 C21 H21B . . 108.2 ?
    C22 C21 H21B . . 108.2 ?
    H21A C21 H21B . . 107.3 ?
    O5 C22 C21 . . 111.2(5) ?
    O5 C22 H22A . . 109.4 ?
    C21 C22 H22A . . 109.4 ?
    O5 C22 H22B . . 109.4 ?
    C21 C22 H22B . . 109.4 ?
    H22A C22 H22B . . 108.0 ?
    C23 O5 C22 . . 113.8(5) ?
    O5 C23 C24 . . 112.7(6) ?
    O5 C23 H23A . . 109.0 ?
    C24 C23 H23A . . 109.0 ?
    O5 C23 H23B . . 109.0 ?
    C24 C23 H23B . . 109.0 ?
    H23A C23 H23B . . 107.8 ?
    O6 C24 C23 . . 110.5(5) ?
    O6 C24 H24A . . 109.6 ?
    C23 C24 H24A . . 109.6 ?
    O6 C24 H24B . . 109.6 ?
    C23 C24 H24B . . 109.6 ?
    H24A C24 H24B . . 108.1 ?
    C25 O6 C24 . . 118.5(4) ?
    C30 C25 O6 . . 118.5(5) ?
    C30 C25 C26 . . 116.4(6) ?
    O6 C25 C26 . . 125.0(6) ?
    F9 C26 C25 . . 119.7(7) ?
    F9 C26 C27 . . 120.4(6) ?
    C25 C26 C27 . . 119.9(6) ?
    C28 C27 F10 . . 119.8(6) ?
    C28 C27 C26 . . 123.0(6) ?
    F10 C27 C26 . . 117.0(6) ?
    C27 C28 C29 . . 119.2(7) ?
    C27 C28 I3 . . 122.8(4) ?
    C29 C28 I3 . . 118.0(6) ?
    F11 C29 C28 . . 124.2(7) ?
    F11 C29 C30 . . 117.9(6) ?
    C28 C29 C30 . . 117.9(7) ?
    C25 C30 F12 . . 122.2(6) ?
    C25 C30 C29 . . 123.4(6) ?
    F12 C30 C29 . . 114.4(7) ?
loop_
    _geom_torsion_atom_site_label_1
    _geom_torsion_atom_site_label_2
    _geom_torsion_atom_site_label_3
    _geom_torsion_atom_site_label_4
    _geom_torsion_site_symmetry_1
    _geom_torsion_site_symmetry_2
    _geom_torsion_site_symmetry_3
    _geom_torsion_site_symmetry_4
    _geom_torsion
    _geom_torsion_publ_flag
    C21 N1 C1 C2 . . . . -76.9(6) ?
    C11 N1 C1 C2 . . . . 157.3(6) ?
    N1 C1 C2 O1 . . . . -69.4(7) ?
    C1 C2 O1 C3 . . . . -176.6(5) ?
    C2 O1 C3 C4 . . . . 172.1(5) ?
    O1 C3 C4 O2 . . . . 66.8(7) ?
    C3 C4 O2 C5 . . . . 177.1(5) ?
    C4 O2 C5 C6 . . . . -77.6(6) ?
    C4 O2 C5 C10 . . . . 110.0(6) ?
    O2 C5 C6 F1 . . . . 5.2(7) ?
    C10 C5 C6 F1 . . . . 177.8(5) ?
    O2 C5 C6 C7 . . . . -174.2(5) ?
    C10 C5 C6 C7 . . . . -1.5(8) ?
    F1 C6 C7 F2 . . . . 1.5(8) ?
    C5 C6 C7 F2 . . . . -179.2(5) ?
    F1 C6 C7 C8 . . . . -179.5(4) ?
    C5 C6 C7 C8 . . . . -0.2(8) ?
    F2 C7 C8 C9 . . . . -179.9(5) ?
    C6 C7 C8 C9 . . . . 1.2(8) ?
    F2 C7 C8 I1 . . . . -1.2(7) ?
    C6 C7 C8 I1 . . . . 179.8(4) ?
    C7 C8 C9 C10 . . . . -0.4(9) ?
    I1 C8 C9 C10 . . . . -179.0(5) ?
    C7 C8 C9 F3 . . . . 179.6(5) ?
    I1 C8 C9 F3 . . . . 1.0(8) ?
    F3 C9 C10 F4 . . . . 0.8(9) ?
    C8 C9 C10 F4 . . . . -179.2(6) ?
    F3 C9 C10 C5 . . . . 178.6(6) ?
    C8 C9 C10 C5 . . . . -1.4(10) ?
    O2 C5 C10 C9 . . . . 175.0(5) ?
    C6 C5 C10 C9 . . . . 2.3(9) ?
    O2 C5 C10 F4 . . . . -7.0(8) ?
    C6 C5 C10 F4 . . . . -179.8(5) ?
    C21 N1 C11 C12 . . . . 65.8(7) ?
    C1 N1 C11 C12 . . . . -169.3(6) ?
    N1 C11 C12 O3 . . . . 52.8(8) ?
    C11 C12 O3 C13 . . . . 164.5(6) ?
    C12 O3 C13 C14 . . . . 153.4(6) ?
    O3 C13 C14 O4 . . . . 58.0(7) ?
    C13 C14 O4 C15 . . . . 87.5(6) ?
    C14 O4 C15 C16 . . . . -101.9(6) ?
    C14 O4 C15 C20 . . . . 81.1(7) ?
    O4 C15 C16 F5 . . . . 4.4(7) ?
    C20 C15 C16 F5 . . . . -178.5(4) ?
    O4 C15 C16 C17 . . . . -177.0(5) ?
    C20 C15 C16 C17 . . . . 0.1(8) ?
    C15 C16 C17 F6 . . . . -177.8(5) ?
    F5 C16 C17 F6 . . . . 0.6(7) ?
    C15 C16 C17 C18 . . . . -0.2(8) ?
    F5 C16 C17 C18 . . . . 178.2(5) ?
    F6 C17 C18 C19 . . . . 178.3(5) ?
    C16 C17 C18 C19 . . . . 0.7(8) ?
    F6 C17 C18 I2 . . . . 4.5(7) ?
    C16 C17 C18 I2 . . . . -173.1(4) ?
    C17 C18 C19 F7 . . . . -178.5(5) ?
    I2 C18 C19 F7 . . . . -4.5(6) ?
    C17 C18 C19 C20 . . . . -1.1(7) ?
    I2 C18 C19 C20 . . . . 172.9(4) ?
    F7 C19 C20 F8 . . . . -3.1(7) ?
    C18 C19 C20 F8 . . . . 179.5(4) ?
    F7 C19 C20 C15 . . . . 178.4(5) ?
    C18 C19 C20 C15 . . . . 1.0(8) ?
    C16 C15 C20 F8 . . . . -178.9(5) ?
    O4 C15 C20 F8 . . . . -1.7(8) ?
    C16 C15 C20 C19 . . . . -0.4(8) ?
    O4 C15 C20 C19 . . . . 176.8(5) ?
    C11 N1 C21 C22 . . . . -103.3(6) ?
    C1 N1 C21 C22 . . . . 134.5(6) ?
    N1 C21 C22 O5 . . . . -55.2(7) ?
    C21 C22 O5 C23 . . . . -167.0(5) ?
    C22 O5 C23 C24 . . . . 178.1(5) ?
    O5 C23 C24 O6 . . . . 60.2(8) ?
    C23 C24 O6 C25 . . . . 150.9(6) ?
    C24 O6 C25 C30 . . . . -128.5(8) ?
    C24 O6 C25 C26 . . . . 55.2(9) ?
    C30 C25 C26 F9 . . . . -179.0(7) ?
    O6 C25 C26 F9 . . . . -2.7(10) ?
    C30 C25 C26 C27 . . . . 3.0(10) ?
    O6 C25 C26 C27 . . . . 179.3(6) ?
    F9 C26 C27 C28 . . . . 175.9(6) ?
    C25 C26 C27 C28 . . . . -6.1(11) ?
    F9 C26 C27 F10 . . . . 0.9(10) ?
    C25 C26 C27 F10 . . . . 178.9(6) ?
    F10 C27 C28 C29 . . . . 179.2(7) ?
    C26 C27 C28 C29 . . . . 4.3(12) ?
    F10 C27 C28 I3 . . . . -1.9(9) ?
    C26 C27 C28 I3 . . . . -176.8(5) ?
    C27 C28 C29 F11 . . . . 177.7(9) ?
    I3 C28 C29 F11 . . . . -1.2(14) ?
    C27 C28 C29 C30 . . . . 0.1(13) ?
    I3 C28 C29 C30 . . . . -178.8(7) ?
    O6 C25 C30 F12 . . . . 5.3(13) ?
    C26 C25 C30 F12 . . . . -178.2(8) ?
    O6 C25 C30 C29 . . . . -175.2(8) ?
    C26 C25 C30 C29 . . . . 1.4(13) ?
    F11 C29 C30 C25 . . . . 179.2(9) ?
    C28 C29 C30 C25 . . . . -3.1(15) ?
    F11 C29 C30 F12 . . . . -1.2(14) ?
    C28 C29 C30 F12 . . . . 176.5(9) ?
_iucr_refine_instructions_details
;
TITL re134 in P2(1)/n
CELL  0.710730 13.037   23.355   13.787    90.    104.83    90.
ZERR      4.00  0.002    0.003    0.002     0.      0.03     0.
LATT 1
SYMM 0.5-X, 0.5+Y, 0.5-Z
SFAC C  H  N  O  F  K  I
UNIT 120 96 4 24 48 4 16
EQIV $1 -X,-Y,-Z
EQIV $2 -X,-Y,1-Z
EQIV $3 1/2-X,1/2+Y,1/2-Z
EQIV $4 1/2+X,1/2-Y,1/2+Z
RTAB DIST I1 I4
RTAB DIST I2 I4_$1
RTAB DIST I3 I4_$2
RTAB DIST F6 F8_$3
RTAB DIST H21A F7_$4
RTAB DIST c21 F7_$4
RTAB ANGL C8 I1 I4
RTAB ANGL C18 I2 I4_$1
RTAB ANGL C28 I3 I4_$2
RTAB ANGL C17 F6 F8_$3
RTAB ANGL F6 F8_$3 C20_$3
RTAB ANGL C21 H21A F7_$4
RTAB ANGL H21A F7_$4 C19_$4
L.S. 8
LIST 4
BOND
BOND $H
TEMP 22
SIZE 0.10 0.22 0.34
CONF
ACTA
FMAP 2
PLAN 20
TEMP        20
WGHT    0.072900    0.201700
FVAR       0.34419
I1    7   -0.080727    0.127435    0.285000    11.00000    0.07827    0.06407 =
         0.08651   -0.00568    0.02418   -0.00030
I2    7    0.139002    0.126467   -0.109315    11.00000    0.11455    0.07856 =
         0.09691   -0.01458    0.03825   -0.02127
I3    7    0.165026    0.167392    0.610001    11.00000    0.09327    0.12616 =
         0.14880    0.05499    0.04401    0.01359
I4    7   -0.116614   -0.017304    0.278333    11.00000    0.08601    0.06686 =
         0.10777   -0.01963    0.03536   -0.01087
K1    6    0.161006    0.431955    0.213491    11.00000    0.07239    0.05482 =
         0.07786   -0.00736    0.02943   -0.00078
N1    3    0.175751    0.548366    0.144575    11.00000    0.09390    0.06816 =
         0.09901    0.00094    0.03080   -0.00730
C1    1    0.070543    0.574372    0.133367    11.00000    0.09649    0.06691 =
         0.15156    0.02010    0.02342    0.00717
AFIX  23
H1A   2    0.076663    0.615506    0.126886    11.00000   -1.20000
H1B   2    0.023015    0.560334    0.071894    11.00000   -1.20000
AFIX   0
C2    1    0.023487    0.562386    0.217363    11.00000    0.08223    0.05976 =
         0.16988    0.00194    0.04402    0.00230
AFIX  23
H2A   2    0.073976    0.571683    0.280297    11.00000   -1.20000
H2B   2   -0.039138    0.585910    0.211424    11.00000   -1.20000
AFIX   0
O1    4   -0.004319    0.504038    0.216561    11.00000    0.07191    0.05642 =
         0.12389   -0.00663    0.02843    0.00062
C3    1   -0.055394    0.490757    0.292190    11.00000    0.08734    0.06810 =
         0.14899   -0.01098    0.04659    0.00525
AFIX  23
H3A   2   -0.113814    0.517054    0.288721    11.00000   -1.20000
H3B   2   -0.005821    0.494756    0.357580    11.00000   -1.20000
AFIX   0
C4    1   -0.095647    0.431518    0.278743    11.00000    0.07716    0.06038 =
         0.14551   -0.01408    0.04171   -0.00575
AFIX  23
H4A   2   -0.138537    0.423569    0.325210    11.00000   -1.20000
H4B   2   -0.139374    0.426220    0.210960    11.00000   -1.20000
AFIX   0
O2    4   -0.004386    0.392756    0.297685    11.00000    0.06708    0.06456 =
         0.12760   -0.00556    0.04165   -0.00034
C5    1   -0.028372    0.335620    0.292744    11.00000    0.06471    0.06255 =
         0.09678   -0.00304    0.03226   -0.00214
C6    1   -0.057043    0.307608    0.369420    11.00000    0.06658    0.07661 =
         0.08009   -0.00653    0.02453    0.00011
C7    1   -0.071800    0.249304    0.367522    11.00000    0.07757    0.07231 =
         0.08020    0.00006    0.02999    0.00280
C8    1   -0.058409    0.216739    0.287285    11.00000    0.07234    0.04387 =
         0.08333    0.00518    0.02271    0.00550
C9    1   -0.027930    0.246011    0.211896    11.00000    0.10574    0.06657 =
         0.09698   -0.00796    0.05759    0.00023
C10   1   -0.012543    0.301865    0.214120    11.00000    0.10825    0.07318 =
         0.08732    0.00278    0.05232   -0.00176
F1    5   -0.069896    0.337657    0.448362    11.00000    0.11672    0.08329 =
         0.09523   -0.01579    0.05054    0.00624
F2    5   -0.100562    0.224604    0.442577    11.00000    0.13996    0.07668 =
         0.08960    0.00353    0.06284   -0.00168
F3    5   -0.013257    0.216641    0.132892    11.00000    0.18629    0.10072 =
         0.08876   -0.02162    0.07134   -0.00847
F4    5    0.015931    0.330440    0.139809    11.00000    0.15913    0.08303 =
         0.11729    0.00270    0.08210   -0.01361
C11   1    0.192633    0.543320    0.045531    11.00000    0.14077    0.10975 =
         0.10781    0.01670    0.03246   -0.02579
AFIX  23
H11A  2    0.200846    0.581468    0.020732    11.00000   -1.20000
H11B  2    0.129596    0.526643    0.001439    11.00000   -1.20000
AFIX   0
C12   1    0.285641    0.508505    0.038821    11.00000    0.14784    0.10791 =
         0.11034   -0.01488    0.06028   -0.02456
AFIX  23
H12A  2    0.286146    0.503636   -0.030927    11.00000   -1.20000
H12B  2    0.350591    0.527851    0.073276    11.00000   -1.20000
AFIX   0
O3    4    0.280011    0.454378    0.083328    11.00000    0.12986    0.09655 =
         0.12455   -0.02413    0.07357   -0.01283
C13   1    0.348334    0.414643    0.057282    11.00000    0.11922    0.11499 =
         0.14039   -0.04375    0.06925   -0.01349
AFIX  23
H13A  2    0.411817    0.433628    0.049234    11.00000   -1.20000
H13B  2    0.313746    0.396120   -0.005548    11.00000   -1.20000
AFIX   0
C14   1    0.375610    0.372795    0.136969    11.00000    0.08158    0.11595 =
         0.14341   -0.06322    0.03271   -0.00422
AFIX  23
H14A  2    0.413650    0.391513    0.198477    11.00000   -1.20000
H14B  2    0.422164    0.344187    0.120118    11.00000   -1.20000
AFIX   0
O4    4    0.278050    0.343825    0.153647    11.00000    0.08847    0.09204 =
         0.11369   -0.03711    0.03555    0.00547
C15   1    0.246367    0.297373    0.095571    11.00000    0.07192    0.07669 =
         0.06914   -0.01428    0.02261    0.01435
C16   1    0.164487    0.298377    0.013329    11.00000    0.07468    0.06743 =
         0.07296    0.00301    0.01643    0.01555
C17   1    0.130236    0.250030   -0.042538    11.00000    0.07302    0.07445 =
         0.07374    0.00201   -0.00078    0.00653
C18   1    0.178243    0.199177   -0.016867    11.00000    0.09635    0.05501 =
         0.06860    0.00296    0.03153   -0.00236
C19   1    0.261682    0.196766    0.067378    11.00000    0.10370    0.08054 =
         0.05037    0.00975    0.02419    0.03173
C20   1    0.295329    0.245485    0.122064    11.00000    0.09336    0.10205 =
         0.05238    0.00117    0.01536    0.02330
F5    5    0.117733    0.349989   -0.014182    11.00000    0.09434    0.08259 =
         0.11674    0.01448    0.01052    0.03245
F6    5    0.050944    0.255544   -0.124453    11.00000    0.10359    0.13229 =
         0.10149   -0.00527   -0.02484    0.01528
F7    5    0.313361    0.147541    0.094600    11.00000    0.16006    0.08391 =
         0.08319    0.01570    0.02873    0.05326
F8    5    0.376840    0.240390    0.204257    11.00000    0.12134    0.14901 =
         0.06942   -0.01862   -0.02260    0.04872
C21   1    0.258185    0.579304    0.214017    11.00000    0.08968    0.08147 =
         0.10505   -0.00001    0.02751   -0.01368
AFIX  23
H21A  2    0.224961    0.606152    0.250239    11.00000   -1.20000
H21B  2    0.296966    0.601543    0.175716    11.00000   -1.20000
AFIX   0
C22   1    0.335571    0.544676    0.288364    11.00000    0.08367    0.08716 =
         0.10500   -0.00395    0.02323   -0.01738
AFIX  23
H22A  2    0.376580    0.521266    0.253880    11.00000   -1.20000
H22B  2    0.384213    0.569966    0.333864    11.00000   -1.20000
AFIX   0
O5    4    0.284578    0.509435    0.343213    11.00000    0.08524    0.08142 =
         0.08593   -0.00308    0.01238   -0.01112
C23   1    0.352181    0.485350    0.427245    11.00000    0.09905    0.08536 =
         0.10856   -0.00426   -0.00323   -0.00438
AFIX  23
H23A  2    0.390014    0.515667    0.469815    11.00000   -1.20000
H23B  2    0.404146    0.461866    0.406489    11.00000   -1.20000
AFIX   0
C24   1    0.296157    0.450051    0.485420    11.00000    0.14115    0.09865 =
         0.08088   -0.00188    0.01150   -0.00576
AFIX  23
H24A  2    0.346677    0.434723    0.543941    11.00000   -1.20000
H24B  2    0.245632    0.473528    0.508339    11.00000   -1.20000
AFIX   0
O6    4    0.241235    0.403694    0.425031    11.00000    0.12808    0.08099 =
         0.07056   -0.00351   -0.00344   -0.01158
C25   1    0.226327    0.354670    0.470977    11.00000    0.09795    0.07483 =
         0.06259    0.01235    0.01128    0.01107
C26   1    0.177830    0.350601    0.547945    11.00000    0.09652    0.10486 =
         0.10052   -0.02555    0.02395    0.00751
C27   1    0.165820    0.297262    0.588997    11.00000    0.09158    0.10785 =
         0.10303    0.00950    0.03887   -0.00207
C28   1    0.190794    0.248793    0.551658    11.00000    0.08624    0.10422 =
         0.09715    0.03166    0.03802    0.01714
C29   1    0.235788    0.250360    0.475031    11.00000    0.23903    0.09512 =
         0.15567    0.00495    0.13440   -0.00827
C30   1    0.255146    0.305754    0.436798    11.00000    0.22679    0.09183 =
         0.13020    0.00014    0.11122   -0.01496
F9    5    0.145062    0.398294    0.585295    11.00000    0.15396    0.11129 =
         0.18170   -0.03820    0.07051    0.00749
F10   5    0.118035    0.296228    0.667387    11.00000    0.16814    0.16649 =
         0.13663   -0.01213    0.10054   -0.01137
F11   5    0.266322    0.205648    0.435215    11.00000    0.34019    0.07384 =
         0.26167    0.00767    0.21883    0.02537
F12   5    0.305431    0.304030    0.364097    11.00000    0.38120    0.11080 =
         0.20258   -0.01193    0.23004   -0.02132
HKLF 4
END
;
