# Supplementary material for: (Tris{2-[2-(2,3,5,6-tetra­fluoro-4-iodo­phen­oxy)eth­oxy]eth­yl}amine)­potassium iodide
Source: Acta Crystallogr Sect E Struct Rep Online. 2013 Apr 24;69(Pt 5):m284–5. doi: 10.1107/S1600536813010532 (PMC3647819; doi:10.1107/S1600536813010532)
Supplement: Supplementary file 2 [file e-69-0m284-Isup2.hkl]

#
# h,k,l, Fc-squared, Fo-squared, sigma(Fo-squared), status flag,
# d-spacing and 1/sqrt(w), where w is weight used in the refinement
#
data_I
_shelx_title ' re134 in P2(1)/n'
_shelx_refln_list_code          4
_shelx_F_calc_maximum      635.96
_exptl_crystal_F_000      2392.00
_reflns_d_resolution_high  0.8369

loop_
 _space_group_symop_operation_xyz
 'x, y, z'
 '-x+1/2, y+1/2, -z+1/2'
 '-x, -y, -z'
 'x-1/2, -y-1/2, z-1/2'

_cell_length_a    13.0370
_cell_length_b    23.3550
_cell_length_c    13.7870
_cell_angle_alpha  90.000
_cell_angle_beta  104.830
_cell_angle_gamma  90.000

_shelx_F_squared_multiplier     1.000

loop_
 _refln_index_h
 _refln_index_k
 _refln_index_l
 _refln_F_squared_calc
 _refln_F_squared_meas
 _refln_F_squared_sigma
 _refln_observed_status
   2   0   0      26986.44      28843.78       584.38 o
   4   0   0     136165.42     140287.66      3278.22 o
   6   0   0       3690.46       3384.24        69.13 o
   8   0   0       2180.81       1779.74        45.75 o
  10   0   0        420.69        440.55        26.93 o
  12   0   0       1140.51       1296.31        92.43 o
  14   0   0         30.96         16.38        34.10 o
   1   1   0      39962.82      35036.57       573.58 o
   2   1   0      18003.90      18768.72       263.03 o
   3   1   0     117434.07     121102.88      1653.46 o
   4   1   0     113521.38     119529.27      1672.37 o
   5   1   0      41729.88      45026.88       639.17 o
   6   1   0      19621.00      20085.21       300.67 o
   7   1   0         10.34          6.42         7.18 o
   8   1   0      21692.37      22565.56       315.11 o
   9   1   0       1673.31       1560.35        33.26 o
  10   1   0        184.73        168.32        11.65 o
  11   1   0        146.88        151.52        25.15 o
  12   1   0         27.78         28.87        22.45 o
  13   1   0          3.97         -8.61        21.53 o
  14   1   0          0.05          3.63        24.23 o
  15   1   0          7.20         -1.52        26.93 o
   1   2   0       5441.33       4398.03        42.21 o
   2   2   0         89.26         78.42         3.63 o
   3   2   0        486.63        515.00        14.35 o
   4   2   0      11616.49      12576.69       183.09 o
   5   2   0      44850.63      45043.17       605.91 o
   6   2   0        608.44        653.01        17.98 o
   7   2   0       7622.48       7989.66       130.16 o
   8   2   0       6104.02       6181.14       103.24 o
   9   2   0       7860.53       7876.81       117.59 o
  10   2   0       1100.17       1129.09        30.56 o
  11   2   0        111.51         96.48        22.45 o
  12   2   0        388.94        435.82        37.73 o
  13   2   0         14.05         10.38        23.30 o
  14   2   0          6.28         -0.84        24.23 o
  15   2   0         90.50        130.67        31.40 o
   1   3   0       5936.40       5892.37        68.20 o
   2   3   0       5061.72       4629.06        52.08 o
   3   3   0       7025.50       7188.01       100.53 o
   4   3   0      12295.20      11612.12       152.62 o
   5   3   0        620.14        618.23        16.12 o
   6   3   0      13540.53      13563.63       184.02 o
   7   3   0        121.87        115.14         8.95 o
   8   3   0       4314.25       3941.19        65.50 o
   9   3   0      12147.90      12847.99       202.00 o
  10   3   0       2682.94       2722.70        52.93 o
  11   3   0        927.93        892.82        45.75 o
  12   3   0         94.73         91.84        26.00 o
  13   3   0       1690.84       1721.24        77.24 o
  14   3   0         37.30         29.21        26.00 o
   0   4   0       9767.11       7880.86       117.59 o
   1   4   0       1360.15       1394.23        21.53 o
   2   4   0         25.46         37.14         5.40 o
   3   4   0       9514.15      10235.36       116.66 o
   4   4   0      14232.63      14068.16       179.54 o
   5   4   0      10788.12      11736.12       173.21 o
   6   4   0        304.04        238.80         8.95 o
   7   4   0      13203.31      15278.54       234.33 o
   8   4   0       2756.82       2594.40        47.61 o
   9   4   0         92.95         87.28        13.51 o
  10   4   0       1375.55       1511.98        41.28 o
  11   4   0       1732.32       1634.72        64.66 o
  12   4   0       2625.68       2567.89        90.66 o
  13   4   0         36.59         44.57        26.93 o
  14   4   0        383.63        437.17        45.75 o
   1   5   0        131.35        105.51         4.47 o
   2   5   0       6382.99       5363.78        55.63 o
   3   5   0      19124.24      22367.96       268.43 o
   4   5   0      35998.58      34806.80       463.17 o
   5   5   0       2667.22       3022.70        46.68 o
   6   5   0       1030.40       1043.75        23.30 o
   7   5   0       2050.20       2137.48        41.28 o
   8   5   0      10129.20       9415.89       139.11 o
   9   5   0        809.72        787.90        24.23 o
  10   5   0        216.42        197.27        19.75 o
  11   5   0          0.32          6.92        29.63 o
  12   5   0         48.39         46.43        25.15 o
  13   5   0        534.04        543.95        46.68 o
  14   5   0          4.75          0.51        28.70 o
   0   6   0      65416.45      69725.27      1392.29 o
   1   6   0       1532.70       1634.64        46.68 o
   2   6   0       1987.95       1523.97        21.53 o
   3   6   0      16314.48      17804.06       202.00 o
   4   6   0      10289.47      10581.87       157.09 o
   5   6   0      17254.70      15960.59       211.87 o
   6   6   0       1648.77       1459.23        27.86 o
   7   6   0       5219.68       4627.63        62.80 o
   8   6   0        829.66        810.61        22.45 o
   9   6   0       7601.28       7997.60       116.66 o
  10   6   0        119.62         97.92        31.40 o
  11   6   0        101.69         81.71        35.88 o
  12   6   0         17.95         15.87        23.30 o
  13   6   0        165.51        152.11        32.33 o
  14   6   0         57.99         42.46        30.56 o
   1   7   0      79992.95      83028.66      1263.90 o
   2   7   0      33248.75      37166.11       440.71 o
   3   7   0      85975.66      84221.49       864.46 o
   4   7   0       3085.53       3211.11        46.68 o
   5   7   0      23203.86      26842.37       400.37 o
   6   7   0       3022.93       3240.99        56.56 o
   7   7   0       2008.67       1689.00        35.88 o
   8   7   0       1356.28       1362.83        33.26 o
   9   7   0          1.83         -4.98        11.65 o
  10   7   0       1354.68       1425.55        67.36 o
  11   7   0         34.68         52.42        35.88 o
  12   7   0        367.66        323.97        52.08 o
  13   7   0        262.62        302.79        41.28 o
  14   7   0        122.19        122.31        35.88 o
   0   8   0      67900.29      69135.99      1324.00 o
   1   8   0      46385.25      44097.84       575.44 o
   2   8   0      23532.69      25807.65       347.35 o
   3   8   0      20709.23      21573.81       251.38 o
   4   8   0      38115.71      39291.01       425.52 o
   5   8   0      16438.82      14959.38       199.30 o
   6   8   0      15222.26      16995.56       256.70 o
   7   8   0        146.76        110.58        11.65 o
   8   8   0       4187.66       3984.49        69.98 o
   9   8   0        503.06        506.98        39.50 o
  10   8   0        844.90        829.18        52.08 o
  11   8   0          7.69         -9.03        29.63 o
  12   8   0        476.14        439.70        61.03 o
  13   8   0         54.57         61.37        43.98 o
  14   8   0        378.70        396.31        50.23 o
   1   9   0      45702.05      47812.89       681.29 o
   2   9   0       5096.39       4518.14        75.38 o
   3   9   0        661.55        873.75        25.15 o
   4   9   0        513.67        405.18        11.65 o
   5   9   0      23250.21      23169.45       330.30 o
   6   9   0      13718.07      13994.56       207.40 o
   7   9   0        279.93        269.95        18.82 o
   8   9   0        484.46        420.54        24.23 o
   9   9   0        646.19        537.87        37.73 o
  10   9   0       6133.77       6233.90       184.95 o
  11   9   0         43.63         43.98        27.86 o
  12   9   0         23.32         27.94        39.50 o
  13   9   0         20.82         36.80        43.98 o
  14   9   0        362.80        334.44        46.68 o
   0  10   0       1086.37        861.25        31.40 o
   1  10   0       2183.07       2296.00        47.61 o
   2  10   0         71.48         64.24        11.65 o
   3  10   0       2810.25       2876.08        61.96 o
   4  10   0       2727.84       2790.66        43.05 o
   5  10   0      23505.26      24748.20       375.21 o
   6  10   0        231.82        181.74        15.28 o
   7  10   0       2687.02       2612.12        60.19 o
   8  10   0       2478.81       2435.03        89.73 o
   9  10   0       6818.21       6583.03       186.72 o
  10  10   0         16.35         18.49        25.15 o
  11  10   0       2095.55       1940.38        83.48 o
  12  10   0         25.99         46.17        45.75 o
  13  10   0        315.58        274.93        58.33 o
  14  10   0          0.10        -18.82        42.21 o
   1  11   0      23999.89      25801.32       382.39 o
   2  11   0       2870.01       3338.49        72.68 o
   3  11   0       8277.28       8504.58       145.44 o
   4  11   0         54.20         52.42        12.58 o
   5  11   0       7532.82       7215.69        96.06 o
   6  11   0       6206.65       6223.94       122.99 o
   7  11   0        717.12        786.13        51.15 o
   8  11   0        461.38        452.95        38.58 o
   9  11   0         24.98         36.04        26.00 o
  10  11   0       3640.36       3608.44       125.69 o
  11  11   0         54.31         53.69        30.56 o
  12  11   0        184.30        200.98        56.56 o
  13  11   0        298.54        348.62        70.91 o
   0  12   0       2024.66       2327.83        75.38 o
   1  12   0       9269.45       9932.91       157.09 o
   2  12   0        396.81        305.49        16.12 o
   3  12   0       7199.96       7579.09       136.41 o
   4  12   0       3395.17       3368.54        70.91 o
   5  12   0        360.71        344.23        17.98 o
   6  12   0       6287.79       5699.74       158.02 o
   7  12   0       1000.44       1001.63        60.19 o
   8  12   0          8.25         17.56        24.23 o
   9  12   0         30.81          5.40        22.45 o
  10  12   0         34.83         32.92        26.00 o
  11  12   0        103.31        130.92        36.80 o
  12  12   0        106.40         68.63        49.38 o
  13  12   0          2.10         13.34        48.45 o
   1  13   0       8276.09       8329.59       133.71 o
   2  13   0      19541.36      18074.01       252.22 o
   3  13   0        954.81       1156.70        42.21 o
   4  13   0       2753.29       2937.87        72.68 o
   5  13   0       1407.88       1346.62        68.20 o
   6  13   0         74.32         64.24        23.30 o
   7  13   0        205.00        179.21        28.70 o
   8  13   0       3054.47       3004.98       112.18 o
   9  13   0        154.20        156.08        33.26 o
  10  13   0        269.41        251.38        38.58 o
  11  13   0         91.72         84.50        34.10 o
  12  13   0        223.93        221.41        43.05 o
  13  13   0         88.46         54.02        52.93 o
   0  14   0       3670.67       3971.24       113.96 o
   1  14   0       7494.91       7269.72       115.81 o
   2  14   0         94.00         87.62        15.28 o
   3  14   0      11111.98      11142.95       175.07 o
   4  14   0        849.14        810.78        34.10 o
   5  14   0        370.77        337.82        36.80 o
   6  14   0        456.09        397.58        36.80 o
   7  14   0       1581.67       1596.14        81.71 o
   8  14   0        192.96        202.84        35.03 o
   9  14   0       1636.96       1513.50        77.24 o
  10  14   0          5.51         -3.38        27.86 o
  11  14   0         20.96         22.62        31.40 o
  12  14   0          3.21        -13.42        33.26 o
  13  14   0        108.37        169.33        32.58 o
   1  15   0       2731.44       2802.90        65.50 o
   2  15   0       4702.86       5169.72        96.06 o
   3  15   0        406.12        366.35        22.45 o
   4  15   0       2560.43       2651.46       107.71 o
   5  15   0       5143.73       4744.54       149.92 o
   6  15   0        978.76        889.03        58.33 o
   7  15   0        826.83        853.32        61.96 o
   8  15   0       2782.77       2747.77       107.71 o
   9  15   0        563.52        542.09        52.08 o
  10  15   0        201.76        172.79        38.58 o
  11  15   0         31.38         41.87        35.88 o
  12  15   0        126.39        165.62        47.61 o
   0  16   0      18416.78      17326.54       351.91 o
   1  16   0         42.67         69.39        17.98 o
   2  16   0        690.49        797.95        35.03 o
   3  16   0       1310.47       1324.08        42.21 o
   4  16   0       2943.73       2507.37        75.38 o
   5  16   0        647.88        689.64        56.56 o
   6  16   0        157.71        244.12        42.21 o
   7  16   0       4573.86       4499.57       156.16 o
   8  16   0         93.36         98.93        34.10 o
   9  16   0        105.89         71.58        33.26 o
  10  16   0         38.21         36.13        36.80 o
  11  16   0       1126.43       1124.62        79.85 o
  12  16   0        103.85        105.26        46.68 o
   1  17   0        688.46        565.98        26.00 o
   2  17   0       2853.26       2346.14        55.63 o
   3  17   0       4009.30       3712.85       105.01 o
   4  17   0       2501.24       2306.89        79.85 o
   5  17   0          7.18         18.57        29.63 o
   6  17   0       2924.48       2701.43       111.34 o
   7  17   0         79.94         84.16        35.03 o
   8  17   0        201.86        134.38        35.88 o
   9  17   0        278.63        286.58        49.38 o
  10  17   0       2057.12       2063.95       106.78 o
  11  17   0          0.02         15.11        39.50 o
   0  18   0        438.85        421.22        36.80 o
   1  18   0       3018.40       2707.59        63.73 o
   2  18   0        111.56         92.77        20.68 o
   3  18   0          0.59         13.76        24.23 o
   4  18   0        589.95        490.94        37.73 o
   5  18   0       2832.89       2644.96        88.89 o
   6  18   0       3163.17       3499.38       146.29 o
   7  18   0       1140.93       1266.43        83.48 o
   8  18   0        180.64        220.99        48.45 o
   9  18   0       1667.07       1578.84        90.66 o
  10  18   0         96.37        124.76        48.45 o
  11  18   0        561.46        673.18        73.61 o
   1  19   0       8943.43       8762.79       148.99 o
   2  19   0       3268.24       3421.13       110.41 o
   3  19   0        341.08        287.00        34.10 o
   4  19   0       3870.81       3686.10       110.41 o
   5  19   0       3230.09       3340.09       109.48 o
   6  19   0        929.30        993.70        61.03 o
   7  19   0          3.67          2.03        35.03 o
   8  19   0        514.72        518.63        61.03 o
   9  19   0        332.73        410.41        61.96 o
  10  19   0        160.21        199.80        54.78 o
  11  19   0         66.01        116.24        29.80 o
   0  20   0       5614.01       5637.53       157.09 o
   1  20   0       1329.61       1420.82        62.80 o
   2  20   0       1451.84       1402.67        69.13 o
   3  20   0       1057.98       1000.28        57.48 o
   4  20   0       7421.53       7421.57       192.12 o
   5  20   0          4.80         33.76        30.56 o
   6  20   0        636.15        626.84        52.08 o
   7  20   0        126.75         69.22        30.56 o
   8  20   0          4.04         13.51        39.50 o
   9  20   0          0.05         19.92        41.28 o
  10  20   0          0.62          8.44        44.91 o
   1  21   0       2676.41       2970.20       108.64 o
   2  21   0       2068.97       2326.73        96.99 o
   3  21   0       1039.77       1117.70        66.43 o
   4  21   0        596.83        515.08        45.75 o
   5  21   0        604.36        544.79        48.45 o
   6  21   0        160.81        161.65        37.73 o
   7  21   0         19.27         58.08        35.03 o
   8  21   0        456.50        390.24        46.68 o
   9  21   0         22.18          8.78        42.21 o
   0  22   0       2168.07       2258.19       102.05 o
   1  22   0          1.44         27.18        33.26 o
   2  22   0         36.76         84.16        35.88 o
   3  22   0       1701.75       1594.71        75.38 o
   4  22   0        370.45        482.33        52.93 o
   5  22   0       1101.29       1185.06        70.91 o
   6  22   0        167.33        269.36        47.61 o
   7  22   0        295.03        315.19        49.38 o
   8  22   0         53.97         75.13        37.73 o
   9  22   0        341.82        405.85        55.63 o
   1  23   0       1782.50       1855.29        92.18 o
   2  23   0         29.43         16.12        30.56 o
   3  23   0        309.50        258.64        40.43 o
   4  23   0       1009.00       1190.71        76.31 o
   5  23   0         43.92         31.91        31.40 o
   6  23   0          1.57          4.14        33.26 o
   7  23   0         22.03         18.91        35.88 o
   8  23   0        482.23        611.56        63.73 o
   0  24   0       1290.20       1357.76        77.57 o
   1  24   0        136.80        192.54        34.10 o
   2  24   0         40.00         69.13        27.01 o
   3  24   0          4.86         12.58        34.10 o
   4  24   0          5.85         -2.53        31.40 o
   5  24   0        527.63        379.43        45.75 o
   6  24   0          3.79        -13.34        33.26 o
   7  24   0         15.97         34.86        40.43 o
   1  25   0         45.72         94.71        27.69 o
   2  25   0          3.34         29.71        22.20 o
   3  25   0         63.02         97.75        52.93 o
   4  25   0        355.34        381.63        52.93 o
   5  25   0        168.35        190.52        44.91 o
   6  25   0        272.98        207.06        43.98 o
   0  26   0       1010.17       1085.20        69.13 o
   1  26   0        425.10        488.74        47.95 o
   2  26   0         77.93        121.05        30.30 o
   3  26   0         44.84         75.21        27.77 o
   4  26   0        502.85        476.84        71.83 o
   5  26   0        891.82       1051.77        80.78 o
   1  27   0       1456.35       1521.86        82.30 o
   2  27   0          6.65         35.20        22.96 o
   3  27   0        553.85        602.36        52.08 o
 -15   0   1         37.97         38.15        37.73 o
 -13   0   1        132.39        104.00        34.10 o
 -11   0   1        883.76        736.41        28.70 o
  -9   0   1       1895.05       1767.92        50.23 o
  -7   0   1      25753.05      27845.36       650.22 o
  -5   0   1       3916.76       4104.19       151.35 o
  -3   0   1     258784.06     269360.19      5141.19 o
   1   0   1      16991.49      19135.23       312.41 o
   3   0   1     404448.34     401004.19      7461.33 o
   5   0   1       5202.55       4647.46        96.99 o
   7   0   1        286.19        379.35        26.00 o
   9   0   1          0.72         10.13        15.28 o
  11   0   1        660.94        739.62        70.91 o
  13   0   1         19.87         13.93        35.03 o
 -15   1   1          5.76         -7.34        24.23 o
 -14   1   1          4.42         -3.88        21.53 o
 -13   1   1       1102.41       1002.48        52.08 o
 -12   1   1        314.08        261.59        25.15 o
 -11   1   1        435.47        419.53        16.12 o
 -10   1   1          0.44          2.70         8.10 o
  -9   1   1         35.59         22.96         8.10 o
  -8   1   1        925.84        916.71        21.53 o
  -7   1   1       1659.53       1813.93        43.98 o
  -6   1   1      21855.34      22594.52       555.60 o
  -5   1   1       7289.07       7802.86       235.09 o
  -4   1   1       1432.33       1629.82        85.68 o
  -3   1   1      19828.02      20819.93       512.46 o
  -2   1   1     153706.53     160315.47      3136.32 o
  -1   1   1       3263.97       3137.17        35.03 o
   0   1   1        872.98        608.78        10.80 o
   1   1   1       5424.23       5599.63        64.66 o
   2   1   1     118163.91     125599.66      1410.18 o
   3   1   1     269990.62     287755.16      4334.80 o
   4   1   1       1925.43       1818.99        33.26 o
   5   1   1        148.86        149.75         8.95 o
   6   1   1      15559.32      15479.95       216.35 o
   7   1   1      25578.60      26715.34       381.54 o
   8   1   1        261.33        245.30        13.51 o
   9   1   1        268.61        318.74        17.05 o
  10   1   1        589.67        594.26        41.28 o
  11   1   1       1159.96       1047.04        53.85 o
  12   1   1         78.57        108.13        27.86 o
  13   1   1          1.46         -3.55        25.15 o
  14   1   1         65.97         72.34        32.33 o
 -15   2   1         83.90         76.06        27.86 o
 -14   2   1        236.18        242.94        32.33 o
 -13   2   1        314.45        280.67        32.33 o
 -12   2   1        957.35        888.52        44.91 o
 -11   2   1       1640.53       1701.91        37.73 o
 -10   2   1        152.80        170.43        13.51 o
  -9   2   1       2688.70       2553.71        44.91 o
  -8   2   1       3076.31       3231.45        52.93 o
  -7   2   1      18857.30      20616.92       299.83 o
  -6   2   1      24611.90      25509.43       429.07 o
  -5   2   1       3353.04       3616.46       139.70 o
  -4   2   1       1849.44       1938.52        94.29 o
  -3   2   1      27470.61      29732.21       514.32 o
  -2   2   1       1485.85       1194.60        17.05 o
  -1   2   1       7152.83       7984.09       109.48 o
   0   2   1      26582.88      28084.49       304.30 o
   1   2   1        101.88         87.20         5.40 o
   2   2   1      42419.32      47641.79       556.53 o
   3   2   1       3555.09       4126.30        57.48 o
   4   2   1       5059.93       4757.96        72.68 o
   5   2   1         11.34         25.32         9.88 o
   6   2   1      54675.11      58139.33       881.51 o
   7   2   1      21833.04      24745.50       375.21 o
   8   2   1      10884.70      11232.26       201.07 o
   9   2   1        326.14        306.25        17.05 o
  10   2   1       3437.44       3320.34       104.16 o
  11   2   1       3189.59       3201.23       107.71 o
  12   2   1         56.27         16.29        22.45 o
  13   2   1          2.23         16.12        26.93 o
  14   2   1         16.67          3.55        26.93 o
 -15   3   1         68.09         76.81        30.56 o
 -14   3   1        340.95        316.12        35.88 o
 -13   3   1        665.38        618.65        41.28 o
 -12   3   1          7.17          5.40        19.75 o
 -11   3   1       1459.80       1645.69        42.21 o
 -10   3   1       7405.75       7816.11       129.23 o
  -9   3   1       1587.22       1745.05        35.03 o
  -8   3   1        161.27        160.13         9.88 o
  -7   3   1       5610.32       5830.75        86.18 o
  -6   3   1      10212.21      10565.32       148.99 o
  -5   3   1       2759.31       3130.75        52.93 o
  -4   3   1       1366.60       1319.27        22.45 o
  -3   3   1       1315.18       1652.70        29.63 o
  -2   3   1      14168.01      14743.54       177.77 o
  -1   3   1        644.65        603.21        11.65 o
   0   3   1       3843.89       5495.46        66.43 o
   1   3   1       1126.95       1367.56        45.58 o
   2   3   1       6538.61       6206.04        65.50 o
   3   3   1        130.99        170.17        12.58 o
   4   3   1        263.89        277.46        10.80 o
   5   3   1       6290.62       5797.57        88.89 o
   6   3   1       1885.06       2085.90        43.05 o
   7   3   1       3514.27       3280.24        59.26 o
   8   3   1       2923.67       2994.26        54.78 o
   9   3   1        230.69        220.06        16.12 o
  10   3   1       4065.63       4192.40       134.64 o
  11   3   1        675.76        606.84        43.05 o
  12   3   1       1921.77       1886.27        78.08 o
  13   3   1        336.35        296.37        37.73 o
  14   3   1        392.25        410.41        45.75 o
 -15   4   1        310.33        340.01        41.28 o
 -14   4   1         60.61         76.48        27.86 o
 -13   4   1        398.00        351.83        33.26 o
 -12   4   1        251.91        322.20        46.68 o
 -11   4   1       1346.48       1322.48        46.68 o
 -10   4   1         34.49         33.60         9.88 o
  -9   4   1       7069.36       6800.81        97.83 o
  -8   4   1       7489.99       7725.71       110.41 o
  -7   4   1        149.85        152.28         9.88 o
  -6   4   1        684.68        832.47        21.53 o
  -5   4   1       4227.99       5301.06        86.18 o
  -4   4   1      32761.03      35750.27       512.55 o
  -3   4   1       3234.60       3855.17        63.73 o
  -2   4   1      28366.47      31122.22       361.79 o
  -1   4   1      15608.51      13862.79       141.81 o
   0   4   1        879.29       1043.08        21.53 o
   1   4   1       6572.64       6335.36        76.31 o
   2   4   1       9342.99       8304.18        80.78 o
   3   4   1         59.12         48.71         4.47 o
   4   4   1       1736.22       1818.32        35.03 o
   5   4   1      10535.90      10255.45       140.97 o
   6   4   1       6001.06       6621.26       111.34 o
   7   4   1       4772.21       4733.90        83.48 o
   8   4   1         87.99         94.37        13.51 o
   9   4   1        165.79        182.16        17.05 o
  10   4   1       1289.03       1340.97        63.73 o
  11   4   1       4209.30       4007.79       127.46 o
  12   4   1          8.46         24.65        26.00 o
  13   4   1         16.29         17.14        26.93 o
  14   4   1         22.56         24.99        30.56 o
 -15   5   1         64.22        106.61        29.38 o
 -14   5   1        312.35        304.81        37.73 o
 -13   5   1          3.03         -5.82        22.45 o
 -12   5   1        702.22        769.84        69.13 o
 -11   5   1          0.20         -3.21        23.30 o
 -10   5   1       1046.42        921.19        25.15 o
  -9   5   1       2701.22       2656.27        45.75 o
  -8   5   1       2105.52       2062.77        35.03 o
  -7   5   1       2490.39       2571.10        40.43 o
  -6   5   1        498.60        475.41        12.58 o
  -5   5   1      22984.52      22609.54       336.63 o
  -4   5   1      13140.32      16129.92       278.31 o
  -3   5   1      12963.00      12404.66       135.57 o
  -2   5   1      10193.25       9107.28        97.83 o
  -1   5   1       1350.27       1223.63        19.75 o
   0   5   1      15177.43      16806.57       273.75 o
   1   5   1      20847.91      26000.54       308.78 o
   2   5   1       2649.63       3441.13        44.91 o
   3   5   1      52387.23      53868.43       545.81 o
   4   5   1         24.29         16.46         6.25 o
   5   5   1       9941.00      10180.32       148.14 o
   6   5   1      16012.24      17612.45       263.87 o
   7   5   1      20699.74      20251.25       312.41 o
   8   5   1        689.68        576.53        21.53 o
   9   5   1       2865.19       2955.85        64.66 o
  10   5   1       2646.62       2506.36        87.11 o
  11   5   1       1493.72       1332.27        62.80 o
  12   5   1        351.24        323.47        36.80 o
  13   5   1        221.20        260.75        39.50 o
  14   5   1         99.86         95.39        35.03 o
 -14   6   1         12.07         17.39        26.00 o
 -13   6   1        300.49        328.87        52.08 o
 -12   6   1       1492.98       1550.65        97.83 o
 -11   6   1          2.53         -7.68        17.98 o
 -10   6   1        745.09        770.09        23.30 o
  -9   6   1        785.10        824.37        24.23 o
  -8   6   1       4736.04       5383.79        89.73 o
  -7   6   1          5.08         20.01         8.95 o
  -6   6   1       7269.12       7018.84       102.31 o
  -5   6   1       9362.88       9547.23       156.16 o
  -4   6   1       4511.30       4598.17        79.85 o
  -3   6   1       2929.33       4226.33        61.96 o
  -2   6   1       7562.48       8167.94       145.44 o
  -1   6   1      75638.48      77261.23       864.46 o
   0   6   1       8547.51      11241.38       203.77 o
   1   6   1      15977.02      18113.60       296.20 o
   2   6   1      39992.26      42696.10       465.02 o
   3   6   1      39631.88      41607.86       450.59 o
   4   6   1       5455.50       6834.15        87.11 o
   5   6   1      23755.25      23337.43       293.50 o
   6   6   1      32360.97      33102.02       431.77 o
   7   6   1        633.60        709.65        22.45 o
   8   6   1        844.29        855.51        29.63 o
   9   6   1       4453.20       4287.45       181.32 o
  10   6   1       1784.01       1665.53        97.83 o
  11   6   1          7.26         13.93        25.15 o
  12   6   1         83.00         70.23        28.70 o
  13   6   1          6.25         11.31        27.86 o
  14   6   1          0.33         -8.86        29.63 o
 -14   7   1         23.83         40.52        30.56 o
 -13   7   1         19.79         15.36        35.03 o
 -12   7   1        120.54         82.98        34.10 o
 -11   7   1       2469.20       2529.23        93.36 o
 -10   7   1        191.82        204.70        26.00 o
  -9   7   1         38.63         32.50        11.65 o
  -8   7   1       3417.52       3337.31        58.33 o
  -7   7   1       4140.39       3983.14        64.66 o
  -6   7   1      16004.43      17702.68       265.73 o
  -5   7   1       5969.29       6107.20        94.29 o
  -4   7   1       7610.47       7815.86       211.87 o
  -3   7   1      25584.43      27751.15       347.35 o
  -2   7   1      70239.38      72202.60       771.10 o
  -1   7   1        951.87        882.61        21.53 o
   0   7   1       1318.73       1824.90        42.21 o
   1   7   1      80655.70      85987.39      1207.34 o
   2   7   1      39750.03      38961.55       445.27 o
   3   7   1       1168.51       1099.46        21.53 o
   4   7   1       2519.92       3118.09        49.38 o
   5   7   1      32402.22      34875.77       501.83 o
   6   7   1      10314.12       9692.08       125.69 o
   7   7   1        104.87         98.34        12.58 o
   8   7   1       1676.25       2028.67        47.61 o
   9   7   1        631.03        568.51        56.56 o
  10   7   1        188.04        185.20        43.05 o
  11   7   1        430.71        391.67        52.93 o
  12   7   1          7.74          3.55        26.93 o
  13   7   1         17.87         17.47        29.63 o
  14   7   1          0.30          2.95        33.26 o
 -14   8   1        161.55        144.43        49.38 o
 -13   8   1          5.63         28.70        39.50 o
 -12   8   1        385.58        357.91        37.73 o
 -11   8   1         99.86         74.20        24.23 o
 -10   8   1        317.79        276.62        30.56 o
  -9   8   1        298.39        302.62        18.82 o
  -8   8   1         42.38         67.61        13.51 o
  -7   8   1      17794.34      19088.47       279.15 o
  -6   8   1        824.82        703.91        21.53 o
  -5   8   1        821.07        958.33        28.70 o
  -4   8   1       6206.94       6363.22        93.36 o
  -3   8   1      83681.30      89528.04      1105.04 o
  -2   8   1      18808.67      15895.34       165.19 o
  -1   8   1      38841.07      40283.61       520.65 o
   0   8   1      50880.42      50093.11       673.27 o
   1   8   1      56613.86      60113.05       852.81 o
   2   8   1      29448.08      29709.84       404.84 o
   3   8   1      24905.01      26587.37       290.88 o
   4   8   1      14484.20      12914.76       143.67 o
   5   8   1        387.51        330.47        16.12 o
   6   8   1       2286.48       2722.45        62.80 o
   7   8   1        237.92        233.57        16.12 o
   8   8   1       4339.14       4269.47       129.23 o
   9   8   1        157.09        182.67        40.43 o
  10   8   1        205.03        192.37        43.98 o
  11   8   1       1220.79       1257.91        96.99 o
  12   8   1        175.74        173.97        35.88 o
  13   8   1          3.98          9.37        30.56 o
  14   8   1         18.95         10.89        31.40 o
 -14   9   1         71.67         63.82        45.75 o
 -13   9   1       1068.12       1077.18        91.59 o
 -12   9   1        125.94        126.11        32.33 o
 -11   9   1        877.06        928.78        54.78 o
 -10   9   1       2573.86       2537.08        91.59 o
  -9   9   1       3361.14       3324.05       111.34 o
  -8   9   1       7985.10       8057.36       125.69 o
  -7   9   1       7972.13       8055.68       126.53 o
  -6   9   1      29780.94      29044.17       398.59 o
  -5   9   1        679.62        845.55        28.70 o
  -4   9   1      33063.77      31754.72       369.81 o
  -3   9   1       3100.98       2695.35        41.28 o
  -2   9   1      26938.02      29342.65       430.84 o
  -1   9   1      23432.55      24987.59       366.26 o
   0   9   1      25111.23      24479.86       333.93 o
   1   9   1        263.29        307.77        26.00 o
   2   9   1        441.98        606.58        26.93 o
   3   9   1      35778.94      36736.79       446.12 o
   4   9   1       5433.32       5633.22        77.24 o
   5   9   1          0.22          1.77         9.88 o
   6   9   1       2384.72       2355.26        50.23 o
   7   9   1      14516.57      14354.66       211.87 o
   8   9   1       2887.13       2607.31        90.66 o
   9   9   1       1216.77       1238.41        65.50 o
  10   9   1         18.68         11.06        32.33 o
  11   9   1        845.72        747.64        73.61 o
  12   9   1         23.29         44.40        42.21 o
  13   9   1        146.57        140.71        37.73 o
 -14  10   1         12.64         24.14        47.61 o
 -13  10   1        143.12        135.73        49.38 o
 -12  10   1       3566.21       3637.90       174.14 o
 -11  10   1         29.85         19.75        25.15 o
 -10  10   1        145.02        137.17        28.70 o
  -9  10   1       1164.14       1051.94        53.85 o
  -8  10   1      22500.05      21987.17       542.18 o
  -7  10   1        399.22        534.07        26.93 o
  -6  10   1        431.28        415.64        20.68 o
  -5  10   1      12542.40      14017.35       219.05 o
  -4  10   1      10731.97      10804.55       135.57 o
  -3  10   1       6911.76       6182.83        91.59 o
  -2  10   1      19545.16      19289.12       271.13 o
  -1  10   1       1305.27       1816.37        44.91 o
   0  10   1      12391.98      12685.24       188.49 o
   1  10   1        949.56       1039.28        35.03 o
   2  10   1      39902.45      42434.34       664.24 o
   3  10   1         25.47         23.80        10.80 o
   4  10   1        178.94        228.42        15.28 o
   5  10   1         30.43         17.81        10.80 o
   6  10   1       1939.57       2085.39        53.85 o
   7  10   1        213.37        226.31        34.10 o
   8  10   1       5045.68       4709.84       141.81 o
   9  10   1         56.18         71.75        26.93 o
  10  10   1        423.56        394.46        55.63 o
  11  10   1        458.48        416.40        60.19 o
  12  10   1       1164.31       1141.25        98.76 o
  13  10   1         24.05         18.99        33.26 o
 -14  11   1         60.20        114.21        29.29 o
 -13  11   1        207.14        215.59        42.21 o
 -12  11   1         47.22         57.06        34.10 o
 -11  11   1       2079.06       1957.26        86.18 o
 -10  11   1         64.43         44.82        26.00 o
  -9  11   1       2034.35       2005.79        83.48 o
  -8  11   1       2003.13       1944.43        77.24 o
  -7  11   1      14208.92      14210.56       257.62 o
  -6  11   1       2249.04       2245.19        53.85 o
  -5  11   1      12912.03      12812.45       189.42 o
  -4  11   1      14453.31      15223.67       188.49 o
  -3  11   1      14036.42      16406.28       255.85 o
  -2  11   1      13703.91      14721.09       221.75 o
  -1  11   1       4528.91       4452.22        76.31 o
   0  11   1        924.22        974.79        27.86 o
   1  11   1        197.85        172.37        14.35 o
   2  11   1       5840.40       6270.79       116.66 o
   3  11   1       6038.23       6521.24       118.51 o
   4  11   1       2150.32       2167.11        46.68 o
   5  11   1         19.81         15.70        10.80 o
   6  11   1       5612.86       5502.55       130.16 o
   7  11   1       1559.62       1556.64        73.61 o
   8  11   1        156.26        128.90        27.86 o
   9  11   1        639.16        601.43        43.98 o
  10  11   1        497.02        527.24        47.61 o
  11  11   1         18.11         48.45        43.05 o
  12  11   1        122.64        131.68        50.23 o
  13  11   1        348.53        328.87        68.20 o
 -13  12   1         39.62         65.33        39.50 o
 -12  12   1        188.11        207.82        41.28 o
 -11  12   1        106.40        109.90        35.03 o
 -10  12   1        236.46        274.17        39.50 o
  -9  12   1          7.57         -6.08        21.53 o
  -8  12   1       1771.38       1729.43        76.31 o
  -7  12   1       9917.53       9674.44       261.25 o
  -6  12   1        778.88        764.94        35.88 o
  -5  12   1         21.32         27.69        11.65 o
  -4  12   1       4378.32       4408.41        76.31 o
  -3  12   1      60782.42      59753.95       810.61 o
  -2  12   1       2282.64       2264.18        47.61 o
  -1  12   1        592.61        488.91        19.75 o
   0  12   1      22072.61      24656.45       369.81 o
   1  12   1      12002.30      12334.51       189.42 o
   2  12   1       5084.78       5738.74       113.11 o
   3  12   1       2637.41       2567.98        58.33 o
   4  12   1        525.85        553.49        25.15 o
   5  12   1       5547.94       5311.78        83.48 o
   6  12   1        902.41        993.78        58.33 o
   7  12   1        116.87        168.49        34.10 o
   8  12   1         52.38         72.85        30.56 o
   9  12   1       2873.42       2832.10       109.48 o
  10  12   1        476.73        489.84        47.61 o
  11  12   1        413.12        446.29        71.83 o
  12  12   1         24.26         23.97        43.05 o
  13  12   1          0.63        -14.69        43.05 o
 -13  13   1          3.04          3.46        35.88 o
 -12  13   1          7.56          2.62        32.33 o
 -11  13   1       1058.94       1016.91        64.66 o
 -10  13   1         52.14         63.14        31.40 o
  -9  13   1        146.39        121.55        28.70 o
  -8  13   1       3218.64       3113.36       113.96 o
  -7  13   1        168.15        141.14        28.70 o
  -6  13   1        538.73        568.01        44.91 o
  -5  13   1        358.24        425.44        26.00 o
  -4  13   1      11557.85      11397.20       170.60 o
  -3  13   1      12676.57      12181.81       180.39 o
  -2  13   1        774.20        771.27        34.10 o
  -1  13   1        251.66        193.73        15.28 o
   0  13   1       6754.90       6159.95        97.83 o
   1  13   1      56005.16      56636.05       789.00 o
   2  13   1         30.73         22.62        13.51 o
   3  13   1       1762.16       1583.99        45.75 o
   4  13   1         13.98         36.38        15.28 o
   5  13   1      25229.70      24799.78       621.19 o
   6  13   1       2490.81       2348.00        90.66 o
   7  13   1        824.56        881.43        59.26 o
   8  13   1        282.61        259.99        38.58 o
   9  13   1        197.43        200.56        37.73 o
  10  13   1        724.38        747.89        59.26 o
  11  13   1        156.75        145.10        53.85 o
  12  13   1          1.68         17.14        46.68 o
  13  13   1         26.88         59.51        25.83 o
 -13  14   1         66.29         71.50        41.28 o
 -12  14   1        186.79        216.85        45.75 o
 -11  14   1         54.23         57.40        32.33 o
 -10  14   1        849.93        871.05        64.66 o
  -9  14   1         10.95         28.95        28.70 o
  -8  14   1       1527.23       1530.05        79.85 o
  -7  14   1       2857.30       2591.44        96.99 o
  -6  14   1        747.97        696.48        48.45 o
  -5  14   1        467.75        385.93        36.80 o
  -4  14   1       2963.08       3051.07        63.73 o
  -3  14   1       3871.25       3734.89        72.68 o
  -2  14   1       6027.43       6023.71       103.24 o
  -1  14   1       3004.21       2652.47        55.63 o
   0  14   1      17742.67      17458.48       259.40 o
   1  14   1         14.34         34.10        15.28 o
   2  14   1      34910.87      36843.66       586.16 o
   3  14   1        204.79        228.84        22.45 o
   4  14   1       6925.89       6968.45       116.66 o
   5  14   1        377.40        324.48        36.80 o
   6  14   1      11123.29      11101.84       307.85 o
   7  14   1        471.37        432.86        44.91 o
   8  14   1        213.81        258.55        41.28 o
   9  14   1         16.79          9.71        27.86 o
  10  14   1        392.95        398.76        48.45 o
  11  14   1        128.40         95.81        47.61 o
  12  14   1         34.33          6.50        49.38 o
 -12  15   1         50.27         58.24        40.43 o
 -11  15   1        256.66        310.72        50.23 o
 -10  15   1         16.49         17.39        31.40 o
  -9  15   1        287.84        234.75        38.58 o
  -8  15   1        326.63        308.53        42.21 o
  -7  15   1          2.71          0.17        25.15 o
  -6  15   1       2510.98       2282.58        88.89 o
  -5  15   1       3500.73       3198.20        91.59 o
  -4  15   1       8312.61       8481.20       195.67 o
  -3  15   1       1103.33       1252.00        40.43 o
  -2  15   1      10178.13      10392.79       167.90 o
  -1  15   1       1379.42       1563.39        47.61 o
   0  15   1       4636.37       4779.15        88.89 o
   1  15   1      10260.47      10743.85       175.91 o
   2  15   1       1433.21       1491.81        44.91 o
   3  15   1        658.83        587.68        30.56 o
   4  15   1          2.48         12.41        25.15 o
   5  15   1       7766.74       7712.88       228.00 o
   6  15   1        424.72        475.41        44.91 o
   7  15   1        223.01        242.43        40.43 o
   8  15   1          1.65         -6.08        27.86 o
   9  15   1       1715.89       1583.23        82.55 o
  10  15   1        233.74        279.07        49.38 o
  11  15   1          8.24          2.87        35.03 o
  12  15   1        147.18        124.59        61.03 o
 -12  16   1        319.49        294.18        50.23 o
 -11  16   1          0.12        -14.18        33.26 o
 -10  16   1          9.18          3.63        31.40 o
  -9  16   1         60.29         27.43        29.63 o
  -8  16   1       2131.58       1909.40        87.96 o
  -7  16   1       4271.13       4303.91       152.62 o
  -6  16   1         13.75         25.58        26.93 o
  -5  16   1        473.76        523.35        41.28 o
  -4  16   1       6729.98       6422.73       157.09 o
  -3  16   1      18274.98      18438.25       275.60 o
  -2  16   1        102.27         97.75        17.05 o
  -1  16   1        151.35        203.85        21.53 o
   0  16   1       1457.64       1648.65        49.38 o
   1  16   1       6317.29       5867.80       102.31 o
   2  16   1         84.13        122.31        19.75 o
   3  16   1         52.32        101.13        21.53 o
   4  16   1       5395.75       5060.32       159.79 o
   5  16   1        803.15        923.21        65.50 o
   6  16   1        346.64        350.31        44.91 o
   7  16   1        377.28        467.64        53.85 o
   8  16   1        869.79        809.43        63.73 o
   9  16   1        554.73        639.76        61.96 o
  10  16   1        101.70        105.68        42.21 o
  11  16   1        403.36        448.06        61.03 o
  12  16   1        262.57        304.05        40.60 o
 -12  17   1          9.57         27.10        43.98 o
 -11  17   1        948.50       1033.37        82.55 o
 -10  17   1         88.80         79.18        39.50 o
  -9  17   1       2592.90       2481.45       110.41 o
  -8  17   1          0.11          6.92        32.33 o
  -7  17   1       4641.42       4581.54       159.79 o
  -6  17   1          2.25         17.22        23.30 o
  -5  17   1       3547.97       3439.28       105.01 o
  -4  17   1         28.68         69.39        26.93 o
  -3  17   1         60.89         99.86        28.70 o
  -2  17   1       3455.23       3226.56        68.20 o
  -1  17   1       4399.08       4345.69        85.26 o
   0  17   1          3.23          1.44        14.35 o
   1  17   1       1140.31       1496.54        51.15 o
   2  17   1       2463.82       2043.61        50.23 o
   3  17   1        790.65        736.41        43.98 o
   4  17   1        861.64        770.09        56.56 o
   5  17   1        284.27        366.09        48.45 o
   6  17   1         10.59         28.28        33.26 o
   7  17   1       1691.53       1470.20        78.08 o
   8  17   1       1327.40       1231.91        78.08 o
   9  17   1        816.66        839.14        70.91 o
  10  17   1        373.84        396.23        56.56 o
  11  17   1         72.51         77.74        44.91 o
 -11  18   1        110.08        158.36        52.08 o
 -10  18   1        104.90         94.20        43.05 o
  -9  18   1          3.73         30.47        39.50 o
  -8  18   1       1696.50       1881.96       103.24 o
  -7  18   1       1370.14       1402.84        67.36 o
  -6  18   1       1302.87       1178.81        59.26 o
  -5  18   1        169.68        170.77        31.40 o
  -4  18   1       4146.06       4178.39       122.99 o
  -3  18   1       3835.87       3942.37       117.59 o
  -2  18   1         64.88         36.63        17.98 o
  -1  18   1        106.09        138.01        21.53 o
   0  18   1       2379.95       2037.79        52.08 o
   1  18   1        376.66        401.38        27.86 o
   2  18   1       5138.13       4970.68       105.94 o
   3  18   1        367.35        367.61        36.80 o
   4  18   1       7003.21       6113.44       147.21 o
   5  18   1          6.43         -6.42        29.63 o
   6  18   1       5513.46       5221.72       172.37 o
   7  18   1         44.77         26.93        30.56 o
   8  18   1        851.15        772.28        65.50 o
   9  18   1        181.09        211.45        50.23 o
  10  18   1        147.28        111.76        45.75 o
  11  18   1         33.54         18.82        41.28 o
 -11  19   1        140.46        123.41        51.15 o
 -10  19   1         34.10         67.28        47.61 o
  -9  19   1        226.88        222.17        50.23 o
  -8  19   1       1408.69       1424.79        71.83 o
  -7  19   1       1280.42       1285.42        67.36 o
  -6  19   1       1272.72       1454.16        74.54 o
  -5  19   1         52.94         66.85        28.70 o
  -4  19   1       2552.10       3079.01       110.41 o
  -3  19   1        650.89        700.53        49.38 o
  -2  19   1      11667.96      11578.77       267.50 o
  -1  19   1        232.34        220.99        24.23 o
   0  19   1        324.76        391.33        30.56 o
   1  19   1          9.28         26.34        18.82 o
   2  19   1       4011.59       3547.24       104.16 o
   3  19   1        812.63        719.53        45.75 o
   4  19   1        513.44        542.77        47.61 o
   5  19   1        277.90        318.06        49.38 o
   6  19   1         21.55         35.71        35.88 o
   7  19   1       1427.46       1345.78        85.26 o
   8  19   1         56.98        128.81        48.45 o
   9  19   1        126.89        140.04        47.61 o
  10  19   1         83.64        100.11        47.61 o
 -10  20   1          2.78         -6.08        32.33 o
  -9  20   1        251.20        202.08        38.58 o
  -8  20   1         28.66         14.77        28.70 o
  -7  20   1       1698.83       1805.99        84.41 o
  -6  20   1        178.51        216.52        39.50 o
  -5  20   1        163.82        183.43        37.73 o
  -4  20   1       1594.81       1396.17        67.36 o
  -3  20   1       4394.02       4510.72       136.41 o
  -2  20   1        840.44        948.11        59.26 o
  -1  20   1       4440.07       4086.29       120.29 o
   0  20   1       4851.85       4934.46       100.53 o
   1  20   1       4250.74       4104.78        96.99 o
   2  20   1        921.47        923.30        56.56 o
   3  20   1       1891.27       1818.99        78.08 o
   4  20   1       1933.65       1958.52        83.48 o
   5  20   1         29.84         42.63        29.63 o
   6  20   1         86.96         58.41        37.73 o
   7  20   1        219.96        205.96        51.15 o
   8  20   1        103.76        117.75        47.61 o
   9  20   1        251.28        298.06        59.26 o
  10  20   1          0.58         28.70        46.68 o
 -10  21   1         17.42         27.10        35.88 o
  -9  21   1          5.50         20.01        33.26 o
  -8  21   1          0.75         12.83        32.33 o
  -7  21   1         69.00         87.20        35.88 o
  -6  21   1        571.40        640.26        56.56 o
  -5  21   1        590.48        477.35        43.05 o
  -4  21   1         84.25         78.25        33.26 o
  -3  21   1        512.04        550.03        49.38 o
  -2  21   1       3738.17       3735.90       119.36 o
  -1  21   1        263.03        201.83        35.88 o
   0  21   1        446.44        458.53        41.28 o
   1  21   1       3124.27       3503.01       122.99 o
   2  21   1       5798.71       5949.85       167.90 o
   3  21   1        202.30        162.83        35.88 o
   4  21   1          2.74         23.38        30.56 o
   5  21   1       2219.57       2272.37        92.43 o
   6  21   1         44.07         48.11        33.26 o
   7  21   1        680.04        630.22        65.50 o
   8  21   1         47.94         74.28        48.45 o
   9  21   1        197.51        168.15        52.08 o
  -9  22   1         43.15         60.10        36.80 o
  -8  22   1         19.32         34.95        35.88 o
  -7  22   1         56.69         43.13        33.26 o
  -6  22   1        742.66        741.73        58.33 o
  -5  22   1        116.30        172.54        41.28 o
  -4  22   1        439.98        359.51        44.91 o
  -3  22   1         31.53          1.01        28.70 o
  -2  22   1          2.45          3.88        28.70 o
  -1  22   1         56.75        192.04        44.91 o
   0  22   1       1168.42       1275.04        74.79 o
   1  22   1          8.46        -10.55        40.43 o
   2  22   1       3045.41       2945.80       125.69 o
   3  22   1        125.60        262.01        45.75 o
   4  22   1         79.46         91.33        35.88 o
   5  22   1          0.02         25.07        34.10 o
   6  22   1       2794.39       2703.96       106.78 o
   7  22   1        136.19        146.54        40.43 o
   8  22   1          7.67         29.71        49.38 o
  -8  23   1        467.63        470.34        55.63 o
  -7  23   1          0.41         -5.99        32.33 o
  -6  23   1         95.59        105.26        37.73 o
  -5  23   1        121.68        190.18        44.91 o
  -4  23   1       1348.81       1313.36        71.83 o
  -3  23   1         33.07         18.66        30.56 o
  -2  23   1        112.97         52.50        32.33 o
  -1  23   1        196.95        252.56        37.31 o
   0  23   1          5.84         47.86        22.62 o
   1  23   1       1294.62       1370.85        77.66 o
   2  23   1        184.83        159.12        52.08 o
   3  23   1         69.89        121.55        39.50 o
   4  23   1         22.57          9.88        32.33 o
   5  23   1        397.14        378.00        47.61 o
   6  23   1        163.77        213.65        45.75 o
   7  23   1          3.01         37.39        38.58 o
   8  23   1         28.42         42.97        38.58 o
  -7  24   1         20.76         14.35        37.73 o
  -6  24   1         29.75         33.68        34.10 o
  -5  24   1         34.35         15.03        33.26 o
  -4  24   1         58.17         83.82        39.50 o
  -3  24   1        652.69        582.02        53.85 o
  -2  24   1         18.13         81.54        48.45 o
  -1  24   1         49.08         96.06        27.77 o
   0  24   1         34.67         60.44        26.25 o
   1  24   1        471.61        542.51        49.47 o
   2  24   1        204.25        253.32        37.65 o
   3  24   1         29.31         44.99        42.21 o
   4  24   1        228.40        176.34        37.73 o
   5  24   1          8.77         -6.16        33.26 o
   6  24   1         11.47         -1.35        34.10 o
   7  24   1        542.36        569.70        62.80 o
  -6  25   1          4.39         13.59        38.58 o
  -5  25   1         93.17        118.60        43.98 o
  -4  25   1         56.03         28.36        35.03 o
  -3  25   1        229.99        199.04        55.63 o
  -2  25   1        167.17        226.48        35.96 o
  -1  25   1          0.40         27.52        21.44 o
   0  25   1         21.93         61.54        25.41 o
   1  25   1         11.69         38.32        24.31 o
   2  25   1        103.13        158.36        32.25 o
   3  25   1       1529.51       1543.72        83.74 o
   4  25   1        143.32        139.20        53.85 o
   5  25   1         42.11         47.61        39.50 o
   6  25   1        122.39        130.67        43.05 o
  -5  26   1         26.66         51.49        43.05 o
  -4  26   1         24.26         32.50        49.38 o
  -3  26   1        448.86        497.27        48.71 o
  -2  26   1         31.49         78.42        26.51 o
  -1  26   1        599.24        659.43        54.53 o
   0  26   1         65.67         95.47        29.71 o
   1  26   1        453.70        501.83        48.87 o
   2  26   1        322.62        355.21        43.56 o
   3  26   1        694.46        739.62        58.50 o
   4  26   1          1.43         22.28        21.36 o
   5  26   1         25.63         53.69        26.00 o
  -3  27   1        102.42        139.79        31.91 o
  -2  27   1       1190.87       1249.30        74.96 o
  -1  27   1        121.95        153.29        33.43 o
   0  27   1          0.16         22.62        20.93 o
   1  27   1         11.75         49.47        24.06 o
   2  27   1       1069.59       1084.61        70.15 o
   3  27   1        153.39        206.89        34.86 o
 -14   0   2        306.76        293.67        44.91 o
 -12   0   2          0.95          4.56        13.51 o
 -10   0   2      21045.31      22103.58       535.68 o
  -8   0   2        428.21        434.81        46.34 o
  -6   0   2      19604.63      20634.14       507.15 o
  -4   0   2      18886.14      20101.50       495.16 o
  -2   0   2      25984.76      26792.74       462.32 o
   0   0   2      49946.78      59735.90      1102.33 o
   2   0   2     346706.53     353607.09     12133.61 o
   4   0   2       7541.76       9255.50       161.56 o
   6   0   2       3621.41       3476.84        79.01 o
   8   0   2        923.44        970.90        43.05 o
  10   0   2       1231.33       1238.49        88.89 o
  12   0   2        394.53        444.77        62.80 o
  14   0   2        257.31        201.07        58.33 o
 -15   1   2         23.89         35.37        24.23 o
 -14   1   2        643.33        642.88        42.21 o
 -13   1   2        782.19        716.74        37.73 o
 -12   1   2        449.66        467.98        17.05 o
 -11   1   2         22.13         23.21         8.10 o
 -10   1   2        524.03        416.15        30.56 o
  -9   1   2      11887.38      12444.58       340.77 o
  -8   1   2         41.51         87.70        28.36 o
  -7   1   2       3306.11       3631.82       138.77 o
  -6   1   2      24073.70      25627.86       608.52 o
  -5   1   2      63004.01      64943.34      1386.63 o
  -4   1   2        452.65        523.94        48.87 o
  -3   1   2       4605.00       4841.86       169.25 o
  -2   1   2     120604.50     128169.08      1815.02 o
  -1   1   2      18245.50      20470.97       246.82 o
   0   1   2        424.84        452.28         9.88 o
   1   1   2       3134.26       3948.28        51.15 o
   2   1   2       2646.40       2401.94        34.10 o
   3   1   2       7411.27       8880.97       108.64 o
   4   1   2       6697.18       7388.74        87.11 o
   5   1   2      22195.34      23014.21       320.43 o
   6   1   2      17777.15      19155.75       285.48 o
   7   1   2       6416.57       6459.19       103.24 o
   8   1   2        372.30        480.56        22.45 o
   9   1   2        147.09        102.64        23.30 o
  10   1   2        229.48        217.11        30.56 o
  11   1   2         28.09         39.67        24.23 o
  12   1   2         87.62         86.86        30.56 o
  13   1   2          0.53          9.79        28.70 o
  14   1   2         23.05         21.95        32.33 o
 -15   2   2        635.13        623.04        43.05 o
 -14   2   2          6.77          2.45        20.68 o
 -13   2   2         70.89         60.35        20.68 o
 -12   2   2        120.55        121.98        12.58 o
 -11   2   2       4597.31       4669.41        79.01 o
 -10   2   2        621.05        669.39        18.82 o
  -9   2   2       1690.06       1810.55        91.16 o
  -8   2   2       7689.89       8277.17       246.57 o
  -7   2   2       2010.11       2135.20       100.28 o
  -6   2   2        485.97        544.63        50.48 o
  -5   2   2       7746.70       8265.19       246.31 o
  -4   2   2      37092.26      38567.94       868.68 o
  -3   2   2       7657.24       7566.85       105.94 o
  -2   2   2       4411.24       4165.72        58.33 o
  -1   2   2      10090.50      11207.61       145.44 o
   0   2   2      99351.95     102989.28      1309.65 o
   1   2   2        464.98        562.35        17.98 o
   2   2   2         11.18          0.59         5.40 o
   3   2   2      31765.77      35159.98       394.96 o
   4   2   2       8934.12       8802.04        96.06 o
   5   2   2      12627.73      14498.07       219.05 o
   6   2   2        177.26        191.02        13.51 o
   7   2   2         24.79         39.59        11.65 o
   8   2   2        643.04        573.41        20.68 o
   9   2   2       4217.97       4184.80       126.53 o
  10   2   2       1742.34       1712.80        78.08 o
  11   2   2        743.59        683.31        46.68 o
  12   2   2          0.58          1.77        26.00 o
  13   2   2          7.69         39.08        32.33 o
  14   2   2        161.67        159.62        37.73 o
 -15   3   2         13.48          7.60        23.30 o
 -14   3   2        197.54        196.60        27.86 o
 -13   3   2         88.11         91.92        20.68 o
 -12   3   2         31.24         44.23        12.58 o
 -11   3   2       5879.48       5735.62        87.11 o
 -10   3   2        628.15        731.68        21.53 o
  -9   3   2        236.83        191.45         8.10 o
  -8   3   2       1038.05       1029.06        31.40 o
  -7   3   2      53616.01      56094.45      1307.88 o
  -6   3   2        783.10        909.45        63.48 o
  -5   3   2       1347.40       1367.81        23.30 o
  -4   3   2      19283.68      19027.19       279.15 o
  -3   3   2      29763.71      32005.17       495.50 o
  -2   3   2         65.97         76.22         5.40 o
  -1   3   2        416.51        535.09        13.51 o
   0   3   2      23266.06      26740.41       442.57 o
   1   3   2       2607.14       2868.57        35.88 o
   2   3   2       1494.95       1471.55        23.30 o
   3   3   2        115.85        150.76        11.65 o
   4   3   2      19033.95      20768.01       239.65 o
   5   3   2        699.83        720.29        20.68 o
   6   3   2          6.60         10.47         8.95 o
   7   3   2        678.89        638.41        19.75 o
   8   3   2       3924.26       3745.94        65.50 o
   9   3   2       6852.13       6943.72       197.44 o
  10   3   2        450.32        404.33        37.73 o
  11   3   2        182.92        170.85        29.63 o
  12   3   2        130.35        139.95        34.10 o
  13   3   2       1591.43       1683.34        86.18 o
  14   3   2          2.23        -11.31        29.63 o
 -15   4   2          8.74          7.93        25.15 o
 -14   4   2          1.44         -8.44        21.53 o
 -13   4   2        237.49        277.55        43.05 o
 -12   4   2       1509.12       1313.28        69.98 o
 -11   4   2         96.09        112.52        12.58 o
 -10   4   2       5521.18       4969.75        70.91 o
  -9   4   2       4334.22       4193.66        61.96 o
  -8   4   2      11551.12      10654.46       139.11 o
  -7   4   2       6570.97       7447.83       103.24 o
  -6   4   2      43168.51      45109.18       630.13 o
  -5   4   2         93.96         87.54         6.25 o
  -4   4   2        779.69        764.94        17.05 o
  -3   4   2      10032.39      10986.29       161.56 o
  -2   4   2      17743.52      20136.36       242.35 o
  -1   4   2      21526.29      22452.45       297.13 o
   0   4   2       4161.55       4556.30        77.24 o
   1   4   2       8001.56       7761.33       108.64 o
   2   4   2       9529.52      11796.05       142.74 o
   3   4   2        181.13        194.99         8.95 o
   4   4   2      31860.92      36428.94       430.84 o
   5   4   2       4463.81       5131.06        91.59 o
   6   4   2        192.77        202.50        14.35 o
   7   4   2         95.53         80.02        12.58 o
   8   4   2       7332.54       7413.39       119.36 o
   9   4   2       3000.22       3080.27       106.78 o
  10   4   2       1560.10       1318.18        64.66 o
  11   4   2        165.23        185.87        33.26 o
  12   4   2       1472.61       1418.29        73.61 o
  13   4   2         44.53         47.86        32.33 o
  14   4   2        443.97        427.55        49.38 o
 -15   5   2          6.16         10.64        26.00 o
 -14   5   2        443.38        461.48        39.50 o
 -13   5   2        373.17        352.00        45.75 o
 -12   5   2        468.97        470.76        35.03 o
 -11   5   2        609.13        496.43        17.05 o
 -10   5   2          6.76         12.49         8.95 o
  -9   5   2        297.11        359.51        15.28 o
  -8   5   2        774.66        711.51        17.98 o
  -7   5   2       4312.19       4066.54        67.36 o
  -6   5   2      19080.41      18599.73       255.85 o
  -5   5   2      34406.46      37101.62       523.35 o
  -4   5   2       8333.37       8558.85       122.06 o
  -3   5   2      28727.31      30893.04       366.26 o
  -2   5   2     103432.20     107661.30      1286.35 o
  -1   5   2      36112.06      38899.68       512.55 o
   0   5   2         62.39         58.24        15.28 o
   1   5   2      42606.96      50351.41       693.02 o
   2   5   2      40690.60      43632.14       465.87 o
   3   5   2       2817.97       3236.35        43.05 o
   4   5   2       4052.96       4482.10        61.96 o
   5   5   2      33250.41      35215.36       547.58 o
   6   5   2        318.80        305.32        17.05 o
   7   5   2       6836.56       7576.89       129.23 o
   8   5   2       5445.17       5106.41        82.55 o
   9   5   2       3651.57       3413.70       112.18 o
  10   5   2        733.47        714.21        49.38 o
  11   5   2        302.46        352.76        41.28 o
  12   5   2        101.10        123.24        35.03 o
  13   5   2        298.58        283.88        41.28 o
  14   5   2         12.92         16.38        31.40 o
 -15   6   2        128.70        106.95        31.40 o
 -14   6   2         44.75         42.46        35.03 o
 -13   6   2         94.29         88.29        38.58 o
 -12   6   2        793.93        729.74        42.21 o
 -11   6   2         38.33         34.78        14.35 o
 -10   6   2       1847.10       1703.60        36.80 o
  -9   6   2       2004.95       2268.82        45.75 o
  -8   6   2          0.37         13.08         8.95 o
  -7   6   2       3210.08       3218.03        59.26 o
  -6   6   2       2711.27       2741.27        48.45 o
  -5   6   2       1774.47       1765.64        36.80 o
  -4   6   2        218.43        189.76         8.95 o
  -3   6   2      15425.01      15470.66       175.07 o
  -2   6   2      13100.15      12463.92       146.29 o
  -1   6   2     100766.91     113984.09      1437.11 o
   0   6   2        632.78        815.92        24.23 o
   1   6   2        945.76       1013.53        23.30 o
   2   6   2      37589.02      38328.46       484.78 o
   3   6   2      87948.10      95850.91       996.40 o
   4   6   2       6747.23       6990.14        79.01 o
   5   6   2       3739.07       3633.17        63.73 o
   6   6   2       1212.86       1311.42        39.50 o
   7   6   2       5351.30       5643.02       114.88 o
   8   6   2       6063.01       6012.15       246.82 o
   9   6   2        773.15        675.97        41.28 o
  10   6   2        186.68        208.92        33.26 o
  11   6   2          3.30         23.80        27.86 o
  12   6   2        385.33        390.24        49.38 o
  13   6   2          4.23         -7.77        28.70 o
  14   6   2          1.50         -1.52        31.40 o
 -14   7   2          0.40          8.10        38.58 o
 -13   7   2        292.28        291.47        49.38 o
 -12   7   2        747.25        793.98        49.38 o
 -11   7   2       1525.60       1368.82        57.48 o
 -10   7   2        334.01        376.05        18.82 o
  -9   7   2       4373.67       4397.52        75.38 o
  -8   7   2       1214.30       1300.03        33.26 o
  -7   7   2       3791.81       3620.76        67.36 o
  -6   7   2        128.21        161.23        12.58 o
  -5   7   2      24919.38      27967.33       412.01 o
  -4   7   2       1673.44       1640.29        34.10 o
  -3   7   2      14928.82      16234.00       181.32 o
  -2   7   2      38914.62      41581.10       482.08 o
  -1   7   2      15607.04      19646.10       308.78 o
   0   7   2      95675.83      99002.93      1374.31 o
   1   7   2      76745.60      75270.80      1105.04 o
   2   7   2      56157.21      58008.74       747.72 o
   3   7   2       8970.52       9221.66       105.94 o
   4   7   2      23334.73      24172.93       255.85 o
   5   7   2      15631.59      15251.28       170.60 o
   6   7   2       7441.10       7296.73       114.88 o
   7   7   2         36.58         50.31        19.75 o
   8   7   2       2518.78       2525.10       126.53 o
   9   7   2          6.76         -1.01        29.63 o
  10   7   2        567.63        564.55        45.75 o
  11   7   2          1.44        -10.55        23.30 o
  12   7   2        243.36        243.02        40.43 o
  13   7   2        145.08        123.16        36.80 o
 -14   8   2         32.45         86.44        47.61 o
 -13   8   2          6.28          3.80        26.00 o
 -12   8   2          0.14         -4.39        22.45 o
 -11   8   2        880.91        846.06        47.61 o
 -10   8   2       2198.11       2038.88        73.61 o
  -9   8   2         77.47         64.91        12.58 o
  -8   8   2       9445.33      10048.39       157.09 o
  -7   8   2        530.24        554.50        22.45 o
  -6   8   2      25776.15      27135.20       433.54 o
  -5   8   2        725.66        814.66        25.15 o
  -4   8   2      34695.20      38024.58       547.58 o
  -3   8   2      16994.66      15457.16       167.90 o
  -2   8   2      88155.50      94139.03      1078.95 o
  -1   8   2      13791.68      11290.34       142.74 o
   0   8   2      23168.76      25049.13       362.63 o
   1   8   2       1153.27       1042.32        26.93 o
   2   8   2       5774.11       5995.86        87.96 o
   3   8   2      41461.12      40601.84       543.11 o
   4   8   2       4304.59       4353.62        56.56 o
   5   8   2       1095.24        991.16        27.86 o
   6   8   2       4097.24       4031.85        67.36 o
   7   8   2       2223.59       2038.38        49.38 o
   8   8   2       6819.07       6885.47       283.62 o
   9   8   2        533.41        483.51        54.78 o
  10   8   2        474.04        418.77        56.56 o
  11   8   2        479.30        569.53        52.08 o
  12   8   2        200.13        194.91        37.73 o
  13   8   2         27.69         40.77        33.26 o
 -14   9   2        445.67        498.96        70.91 o
 -13   9   2         36.57         29.71        27.86 o
 -12   9   2         38.85         55.37        28.70 o
 -11   9   2        410.56        377.07        37.73 o
 -10   9   2       4706.68       4912.52       151.69 o
  -9   9   2       1241.49       1269.05        45.75 o
  -8   9   2          2.57         12.92        12.58 o
  -7   9   2       1418.17       1263.14        35.88 o
  -6   9   2       4443.22       5229.99       104.16 o
  -5   9   2      50053.85      50625.49       694.79 o
  -4   9   2       4498.03       5035.42        71.83 o
  -3   9   2       5855.25       5960.24        80.78 o
  -2   9   2      11799.65      12199.45       166.97 o
  -1   9   2      24990.97      23321.05       285.48 o
   0   9   2       7946.12       9260.99       149.92 o
   1   9   2        349.89        455.66        32.33 o
   2   9   2        133.43        144.68        11.65 o
   3   9   2       1696.48       1937.76        41.28 o
   4   9   2      10721.81      11831.67       156.16 o
   5   9   2       5569.65       5433.00        67.36 o
   6   9   2        177.12        181.57        17.98 o
   7   9   2       3724.48       3327.09       105.94 o
   8   9   2         24.89         27.69        31.40 o
   9   9   2       1132.65       1117.11        90.66 o
  10   9   2        143.25        150.42        44.91 o
  11   9   2        349.43        349.89        43.05 o
  12   9   2        572.51        610.30        56.56 o
  13   9   2          0.45          6.58        32.33 o
 -14  10   2        171.27        165.78        57.48 o
 -13  10   2        488.98        544.79        52.93 o
 -12  10   2        275.17        270.20        38.58 o
 -11  10   2        807.85        798.11        52.08 o
 -10  10   2        279.22        244.46        32.33 o
  -9  10   2       9343.70       9393.27       256.70 o
  -8  10   2       4693.18       4396.08        80.78 o
  -7  10   2       1114.30       1132.13        33.26 o
  -6  10   2        112.27        101.38        15.28 o
  -5  10   2       5065.13       4968.48        96.06 o
  -4  10   2       1195.80        952.42        19.75 o
  -3  10   2      18431.11      17154.09       191.19 o
  -2  10   2         13.06         28.87        11.65 o
  -1  10   2       8978.76       8382.86       114.88 o
   0  10   2       4913.03       5221.89        87.11 o
   1  10   2      22526.79      23189.70       335.71 o
   2  10   2       3576.77       4122.67        76.31 o
   3  10   2      27829.47      28378.16       369.81 o
   4  10   2         66.76        126.03        15.28 o
   5  10   2      15385.62      15784.09       189.42 o
   6  10   2          1.26         19.92        17.98 o
   7  10   2         37.88         21.53        19.75 o
   8  10   2          2.11          4.73        33.26 o
   9  10   2         20.84         -0.68        29.63 o
  10  10   2       1288.95       1207.17        95.13 o
  11  10   2        408.06        384.92        61.96 o
  12  10   2        145.15        146.96        39.50 o
  13  10   2        113.86        136.41        42.21 o
 -14  11   2        508.03        527.41        55.63 o
 -13  11   2        243.77        267.08        43.98 o
 -12  11   2          1.65         14.10        31.40 o
 -11  11   2        977.23        882.36        55.63 o
 -10  11   2       7650.12       7635.14       220.82 o
  -9  11   2        418.13        354.45        36.80 o
  -8  11   2         44.44         46.17        23.30 o
  -7  11   2       1817.32       1670.59        43.98 o
  -6  11   2      25488.00      25755.15       443.42 o
  -5  11   2      10127.66      10328.89       180.39 o
  -4  11   2       1192.32       1112.63        26.00 o
  -3  11   2        200.11        181.49        12.58 o
  -2  11   2      15129.97      15833.38       216.35 o
  -1  11   2      30446.89      33917.02       467.64 o
   0  11   2      19281.90      17322.41       230.70 o
   1  11   2        859.95        725.94        23.30 o
   2  11   2       1095.83        879.99        24.23 o
   3  11   2       7677.09       7497.21       110.41 o
   4  11   2       2682.37       2526.45        56.56 o
   5  11   2       6716.71       6918.73       122.99 o
   6  11   2        379.94        343.05        35.03 o
   7  11   2       2923.02       2692.23        96.99 o
   8  11   2       1328.09       1141.50        59.26 o
   9  11   2       2120.82       2056.36       126.53 o
  10  11   2        729.31        628.78        70.91 o
  11  11   2        216.76        242.18        58.33 o
  12  11   2        946.99        964.41        70.91 o
  13  11   2        190.74        215.33        46.68 o
 -13  12   2         27.02         23.38        34.10 o
 -12  12   2        162.66        122.48        34.10 o
 -11  12   2         49.87         75.80        32.33 o
 -10  12   2        578.61        542.18        47.61 o
  -9  12   2        589.71        561.76        45.75 o
  -8  12   2        295.30        268.60        31.40 o
  -7  12   2        430.16        467.30        42.21 o
  -6  12   2      14618.31      14294.89       213.65 o
  -5  12   2       5867.91       5743.04        98.76 o
  -4  12   2      15054.04      15238.53       208.24 o
  -3  12   2       2156.95       2115.11        48.45 o
  -2  12   2      26628.33      25589.37       325.83 o
  -1  12   2      13319.01      13642.89       191.19 o
   0  12   2        338.94        369.39        18.82 o
   1  12   2       1918.42       1567.27        36.80 o
   2  12   2       1485.28       1376.67        38.58 o
   3  12   2      10347.79      11078.55       175.07 o
   4  12   2       3153.31       2820.96        56.56 o
   5  12   2        110.63         93.19        17.98 o
   6  12   2        246.49        179.46        27.86 o
   7  12   2        550.58        512.63        45.75 o
   8  12   2       9162.90       8966.65       252.22 o
   9  12   2         51.53         60.35        41.28 o
  10  12   2          2.43          2.70        37.73 o
  11  12   2          0.85         18.06        43.98 o
  12  12   2        550.43        657.48        90.66 o
 -13  13   2         42.93         45.41        37.73 o
 -12  13   2         46.59         48.62        35.88 o
 -11  13   2        212.59        197.69        37.73 o
 -10  13   2          2.00         -1.94        25.15 o
  -9  13   2         25.24         31.06        26.00 o
  -8  13   2       1369.65       1529.04        81.71 o
  -7  13   2          0.64         -5.57        21.53 o
  -6  13   2       1152.01       1280.36        68.20 o
  -5  13   2      10265.91      10193.32       172.37 o
  -4  13   2        643.86        540.32        23.30 o
  -3  13   2          3.47          9.88        12.58 o
  -2  13   2      10769.49      10913.69       171.44 o
  -1  13   2      12709.65      12558.03       184.95 o
   0  13   2      28178.57      26732.13       369.81 o
   1  13   2        337.11        307.77        21.53 o
   2  13   2      20044.62      18994.52       294.43 o
   3  13   2         40.71         57.48        15.28 o
   4  13   2      36304.66      37999.17       546.65 o
   5  13   2       2599.30       2417.98        94.29 o
   6  13   2       4484.28       4255.45       136.41 o
   7  13   2        816.43        801.41        57.48 o
   8  13   2       2160.71       2335.42       104.16 o
   9  13   2       1755.62       1645.02       117.59 o
  10  13   2          0.39          7.85        41.28 o
  11  13   2        304.13        373.18        74.54 o
  12  13   2          5.28         -7.77        46.68 o
 -13  14   2        112.50        143.42        44.91 o
 -12  14   2        139.48        111.51        38.58 o
 -11  14   2          2.16         -7.68        28.70 o
 -10  14   2         69.67        117.75        36.80 o
  -9  14   2        403.30        421.97        45.75 o
  -8  14   2          0.40          5.66        25.15 o
  -7  14   2       2049.69       2017.11        89.73 o
  -6  14   2         59.62         36.21        19.75 o
  -5  14   2       2746.83       2675.69        83.48 o
  -4  14   2       1501.26       1434.33        40.43 o
  -3  14   2        776.39        861.59        34.10 o
  -2  14   2        503.43        404.00        21.53 o
  -1  14   2      57746.98      59724.34       841.08 o
   0  14   2       2349.79       2758.66        63.73 o
   1  14   2        247.91        280.16        24.23 o
   2  14   2        295.66        307.01        24.23 o
   3  14   2      51736.00      51276.31       711.85 o
   4  14   2        128.17         86.61        16.12 o
   5  14   2        948.68        983.31        63.73 o
   6  14   2          8.35          4.22        26.93 o
   7  14   2       7216.59       7311.58       219.89 o
   8  14   2         70.53         56.72        30.56 o
   9  14   2         52.83         12.75        30.56 o
  10  14   2         44.58         86.94        54.78 o
  11  14   2         85.50         91.76        57.48 o
  12  14   2          0.72         16.29        53.85 o
 -13  15   2         54.91         83.48        28.53 o
 -12  15   2         76.32         81.71        40.43 o
 -11  15   2         15.26          3.12        29.63 o
 -10  15   2         36.34         16.12        29.63 o
  -9  15   2        981.10        902.02        59.26 o
  -8  15   2        101.20         77.15        29.63 o
  -7  15   2        758.03        785.28        44.91 o
  -6  15   2       1741.80       1591.33        60.19 o
  -5  15   2      15080.70      14573.96       310.55 o
  -4  15   2        106.61        117.50        26.00 o
  -3  15   2       1222.44       1104.95        34.10 o
  -2  15   2      12251.20      12080.35       185.79 o
  -1  15   2      11338.65      11146.50       173.21 o
   0  15   2       8867.30       9614.59       160.72 o
   1  15   2       3738.37       3496.84        69.13 o
   2  15   2       9430.57       9662.71       195.67 o
   3  15   2        199.20        273.49        26.00 o
   4  15   2       7019.02       7075.99       209.17 o
   5  15   2       2165.42       2334.24       105.01 o
   6  15   2       2694.04       2563.59       102.31 o
   7  15   2       1493.46       1409.51        80.78 o
   8  15   2        780.99        765.95        61.03 o
   9  15   2        613.34        647.27        61.03 o
  10  15   2        167.97        139.79        57.48 o
  11  15   2        143.66        133.79        61.96 o
  12  15   2         29.75         59.93        65.50 o
 -12  16   2        258.99        256.53        51.15 o
 -11  16   2         83.79         61.03        36.80 o
 -10  16   2        688.83        604.14        56.56 o
  -9  16   2       1393.02       1304.50        77.24 o
  -8  16   2         75.49        120.62        30.56 o
  -7  16   2       1705.37       1560.02        65.50 o
  -6  16   2       5372.57       5467.69       141.81 o
  -5  16   2       3101.41       2982.69        91.59 o
  -4  16   2       3935.88       3753.79       126.53 o
  -3  16   2       7442.80       6803.93       124.76 o
  -2  16   2       7696.06       7968.65       134.64 o
  -1  16   2        110.81        148.06        19.75 o
   0  16   2       9418.66       8946.47       143.67 o
   1  16   2       2010.47       2088.10        55.63 o
   2  16   2        110.82        144.77        22.45 o
   3  16   2         48.35         28.36        19.75 o
   4  16   2         28.70         70.91        34.10 o
   5  16   2          8.07         13.67        27.86 o
   6  16   2        469.25        428.22        50.23 o
   7  16   2        448.44        419.36        47.61 o
   8  16   2       1876.29       2130.55       108.64 o
   9  16   2         12.63         11.48        35.88 o
  10  16   2        207.74        205.12        67.36 o
  11  16   2        309.77        284.81        75.38 o
 -12  17   2          3.15         -3.04        39.50 o
 -11  17   2         85.79         90.49        43.05 o
 -10  17   2       2029.20       1988.07       102.31 o
  -9  17   2         87.53        120.88        34.10 o
  -8  17   2        687.21        770.34        52.08 o
  -7  17   2        654.47        622.28        44.91 o
  -6  17   2       2744.96       2805.34        92.43 o
  -5  17   2       1712.23       2075.69        83.48 o
  -4  17   2         97.73         73.02        24.23 o
  -3  17   2       1438.72       1497.55        66.43 o
  -2  17   2         13.54         24.06        16.12 o
  -1  17   2        261.15        240.49        20.68 o
   0  17   2       6215.09       6701.71       122.06 o
   1  17   2        813.36        955.63        39.50 o
   2  17   2        258.06        215.93        21.53 o
   3  17   2        297.64        389.31        51.15 o
   4  17   2       5770.55       5837.92       192.97 o
   5  17   2         63.21         92.09        35.88 o
   6  17   2        625.53        532.89        51.15 o
   7  17   2        343.45        437.42        56.56 o
   8  17   2        210.38        232.39        45.75 o
   9  17   2        507.39        494.74        59.26 o
  10  17   2         98.46         73.94        56.56 o
  11  17   2          0.00         34.61        61.03 o
 -11  18   2        915.99        984.24        65.50 o
 -10  18   2        125.07        101.21        33.26 o
  -9  18   2        722.13        839.90        58.33 o
  -8  18   2        231.92        252.64        38.58 o
  -7  18   2        915.01       1020.62        61.03 o
  -6  18   2        838.46        865.39        52.93 o
  -5  18   2        104.90        120.79        28.70 o
  -4  18   2       3726.89       4017.83       123.92 o
  -3  18   2        487.47        570.29        45.75 o
  -2  18   2       2050.77       2036.69        79.01 o
  -1  18   2       2114.11       2463.39        66.43 o
   0  18   2        112.34        165.95        23.30 o
   1  18   2        712.20        670.74        32.33 o
   2  18   2        180.50        244.37        26.93 o
   3  18   2       1303.98       1472.14        88.89 o
   4  18   2         52.64         59.43        35.03 o
   5  18   2        987.17        820.31        60.19 o
   6  18   2        619.10        523.35        53.85 o
   7  18   2          9.52         -9.71        30.56 o
   8  18   2        252.72        252.48        48.45 o
   9  18   2        128.43         94.71        41.28 o
  10  18   2         18.37         30.39        58.33 o
 -11  19   2        123.52         84.67        35.88 o
 -10  19   2        348.34        387.11        48.45 o
  -9  19   2       1016.97        985.85        61.96 o
  -8  19   2         62.82         47.86        28.70 o
  -7  19   2        132.63         83.82        26.00 o
  -6  19   2        677.05        686.52        49.38 o
  -5  19   2       4163.48       4475.52       134.64 o
  -4  19   2        476.12        417.08        41.28 o
  -3  19   2        132.48        135.06        32.33 o
  -2  19   2        811.97        709.65        47.61 o
  -1  19   2       3081.58       3388.97        87.11 o
   0  19   2          3.18         14.69        17.98 o
   1  19   2       1939.01       1667.47        50.23 o
   2  19   2       2315.82       1906.53        74.54 o
   3  19   2        107.50        124.85        31.40 o
   4  19   2        572.57        447.80        50.23 o
   5  19   2         69.23         95.30        37.73 o
   6  19   2       1408.61       1271.24        76.31 o
   7  19   2        423.63        571.81        66.43 o
   8  19   2         30.63          2.53        31.40 o
   9  19   2         60.67         52.76        42.21 o
  10  19   2        160.49        216.52        84.41 o
 -10  20   2        259.84        269.19        45.75 o
  -9  20   2        121.57         92.52        34.10 o
  -8  20   2        106.92        162.83        39.50 o
  -7  20   2        494.35        429.32        43.98 o
  -6  20   2       3020.17       3056.13       107.71 o
  -5  20   2         68.89         51.41        30.56 o
  -4  20   2       3620.03       3656.13       120.29 o
  -3  20   2        895.87        729.07        46.68 o
  -2  20   2        169.91        109.06        28.70 o
  -1  20   2       1290.71       1374.31        69.13 o
   0  20   2       7070.35       6692.25       121.22 o
   1  20   2        262.17        342.29        35.03 o
   2  20   2         12.84         13.25        26.93 o
   3  20   2       2313.01       2327.49        90.66 o
   4  20   2        199.34        145.02        31.40 o
   5  20   2        143.29        172.20        45.75 o
   6  20   2        261.05        333.85        57.48 o
   7  20   2        661.92        667.78        68.20 o
   8  20   2        570.92        618.74        70.91 o
   9  20   2         94.82        120.37        50.23 o
 -10  21   2         24.14         45.67        37.73 o
  -9  21   2        723.95        812.80        64.66 o
  -8  21   2         40.90         68.12        37.73 o
  -7  21   2        157.36        218.20        42.21 o
  -6  21   2        822.80        666.43        48.45 o
  -5  21   2        923.46        916.71        59.26 o
  -4  21   2        129.55        206.22        41.28 o
  -3  21   2          5.55         15.19        29.63 o
  -2  21   2       1607.33       1364.35        64.66 o
  -1  21   2        595.51        447.97        40.43 o
   0  21   2       2331.06       2809.48       214.57 o
   1  21   2        378.52        331.65        42.21 o
   2  21   2       2384.22       2378.73        96.99 o
   3  21   2        787.38        834.58        60.19 o
   4  21   2       3373.09       3488.32       120.29 o
   5  21   2        648.17        691.84        72.68 o
   6  21   2        128.40        216.01        56.56 o
   7  21   2        371.31        423.33        64.66 o
   8  21   2        512.77        514.83        69.98 o
   9  21   2         11.65        -13.08        43.05 o
  -9  22   2          0.01         13.84        35.03 o
  -8  22   2        200.36        153.46        37.73 o
  -7  22   2        207.56        208.83        42.21 o
  -6  22   2        268.25        264.12        42.21 o
  -5  22   2        487.15        529.43        51.15 o
  -4  22   2        224.20        174.48        35.88 o
  -3  22   2       2256.50       2061.59        85.26 o
  -2  22   2        428.86        585.73        55.63 o
  -1  22   2       5091.00       4686.88       170.60 o
   0  22   2        237.17        287.93        39.67 o
   1  22   2        134.65        210.61        35.03 o
   2  22   2        528.63        739.19        70.91 o
   3  22   2       2654.55       2789.22       109.48 o
   4  22   2        101.75        118.51        37.73 o
   5  22   2        354.91        372.51        46.68 o
   6  22   2        164.08        205.21        57.48 o
   7  22   2        288.16        264.46        58.33 o
   8  22   2        152.50        221.75        63.73 o
  -8  23   2         18.19         -5.66        33.26 o
  -7  23   2        776.28        764.26        62.80 o
  -6  23   2        408.81        500.06        55.63 o
  -5  23   2        202.20        198.96        41.28 o
  -4  23   2         12.21         27.01        33.26 o
  -3  23   2        129.91        178.62        41.28 o
  -2  23   2       1282.26       1357.00        76.31 o
  -1  23   2        482.57        452.79        60.19 o
   0  23   2        139.31        194.15        34.19 o
   1  23   2          9.08         36.04        23.30 o
   2  23   2        864.39        785.11        73.61 o
   3  23   2          6.25         -3.04        32.33 o
   4  23   2        282.68        188.49        38.58 o
   5  23   2        286.37        339.17        50.23 o
   6  23   2         34.55         20.26        33.26 o
   7  23   2          0.75         20.09        36.80 o
  -7  24   2         54.38         75.89        42.21 o
  -6  24   2       1428.49       1543.81        86.18 o
  -5  24   2         22.58         16.63        33.26 o
  -4  24   2         69.99        118.26        41.28 o
  -3  24   2        162.76        103.91        35.03 o
  -2  24   2        858.09        730.16        68.20 o
  -1  24   2        108.30        145.69        32.67 o
   0  24   2         42.50         86.78        27.69 o
   1  24   2        419.12        499.46        47.86 o
   2  24   2          0.36         27.60        20.77 o
   3  24   2         27.88         20.01        42.21 o
   4  24   2        506.40        472.45        52.93 o
   5  24   2        968.70        849.77        65.50 o
   6  24   2          3.09         19.50        36.80 o
  -6  25   2          4.59         18.66        39.50 o
  -5  25   2          0.02          8.53        35.88 o
  -4  25   2         12.78          1.18        35.03 o
  -3  25   2        162.73        175.07        52.08 o
  -2  25   2        295.40        346.93        42.37 o
  -1  25   2         10.10         43.30        23.80 o
   0  25   2        369.04        387.96        44.74 o
   1  25   2        510.33        552.64        50.82 o
   2  25   2        154.30        175.15        34.44 o
   3  25   2         80.01        109.57        30.56 o
   4  25   2        694.40        648.96        76.31 o
   5  25   2        104.36         87.62        43.05 o
  -5  26   2         15.29          0.25        37.73 o
  -4  26   2        270.59        349.97        68.20 o
  -3  26   2        143.91        171.44        34.36 o
  -2  26   2          0.03         33.85        20.60 o
  -1  26   2        195.65        230.11        37.48 o
   0  26   2        626.08        685.76        55.71 o
   1  26   2         62.37         98.85        29.29 o
   2  26   2        215.02        271.38        38.49 o
   3  26   2        186.82        252.14        37.23 o
   4  26   2        366.39        395.55        45.16 o
  -3  27   2        147.13        194.32        34.27 o
  -2  27   2         24.31         66.18        25.49 o
  -1  27   2        551.87        594.85        52.59 o
   0  27   2        193.97        256.70        37.82 o
   1  27   2        694.92        745.44        58.33 o
   2  27   2         26.84         49.21        25.66 o
 -15   0   3         13.05         22.45        29.63 o
 -13   0   3          6.93         43.22        22.54 o
 -11   0   3       7909.05       8310.01       246.82 o
  -9   0   3       3494.80       3717.92       141.14 o
  -7   0   3      57548.72      59528.84      1265.25 o
  -5   0   3      21589.16      22619.33       553.15 o
  -3   0   3      17359.38      21511.01       463.17 o
  -1   0   3      29395.98      31594.09       698.34 o
   1   0   3      12471.09      13199.56       271.13 o
   3   0   3       9885.72      10971.85       179.54 o
   5   0   3     116649.39     120522.29      2379.65 o
   7   0   3       7310.30       7505.65       172.37 o
   9   0   3       4183.24       4033.20       176.84 o
  11   0   3        174.94        174.56        51.15 o
  13   0   3          4.45         14.01        43.98 o
 -15   1   3        135.88        123.75        35.88 o
 -14   1   3        102.34        118.09        34.10 o
 -13   1   3       1514.26       1590.23        84.83 o
 -12   1   3       1178.88       1292.77        75.72 o
 -11   1   3        339.79        396.90        44.23 o
 -10   1   3        543.21        600.76        52.67 o
  -9   1   3       2805.94       2909.34       120.54 o
  -8   1   3      12449.09      13161.58       351.83 o
  -7   1   3       7102.90       7437.19       230.19 o
  -6   1   3       8332.46       8855.98       262.69 o
  -5   1   3       3061.52       3345.75       133.20 o
  -4   1   3       5406.20       5679.57       190.69 o
  -3   1   3     116406.19     119249.37      1641.81 o
  -2   1   3      22086.84      25843.78       332.16 o
  -1   1   3      49749.24      55235.81       692.09 o
   0   1   3      27836.97      31346.42       460.47 o
   1   1   3     102088.26     107519.41      1501.77 o
   2   1   3       7183.21       8906.04       111.34 o
   3   1   3      34313.11      34101.20       353.69 o
   4   1   3      23536.71      24816.24       272.90 o
   5   1   3       9537.78      10537.81       163.34 o
   6   1   3         24.96         58.16        12.58 o
   7   1   3         40.24         27.10        11.65 o
   8   1   3       2715.11       2515.22        63.73 o
   9   1   3       2932.14       2960.07       105.94 o
  10   1   3         39.85         19.50        22.45 o
  11   1   3         17.46         33.09        27.86 o
  12   1   3         23.48         21.95        27.86 o
  13   1   3         48.60         49.97        33.26 o
  14   1   3          0.00         -6.08        31.40 o
 -15   2   3         63.98         39.59        21.53 o
 -14   2   3        345.43        384.92        44.91 o
 -13   2   3        521.05        490.77        30.56 o
 -12   2   3       2206.58       2414.52       106.27 o
 -11   2   3        439.66        488.15        48.54 o
 -10   2   3       1804.59       1890.66        94.03 o
  -9   2   3       2551.27       2731.48       115.31 o
  -8   2   3       1904.44       2073.75        97.58 o
  -7   2   3       2695.42       2967.41       121.81 o
  -6   2   3        541.37        613.93        53.69 o
  -5   2   3      30564.23      31903.12       738.60 o
  -4   2   3      71218.87      75690.74      1067.30 o
  -3   2   3     119963.83     133911.69      1937.17 o
  -2   2   3      20897.62      20455.10       226.22 o
  -1   2   3      34617.21      35367.21       424.59 o
   0   2   3     120724.20     123370.35      1679.54 o
   1   2   3      28331.29      31963.64       469.50 o
   2   2   3       4420.77       4998.45        62.80 o
   3   2   3       5800.19       5668.17        66.43 o
   4   2   3         43.70         29.46         7.18 o
   5   2   3        652.84        594.26        27.86 o
   6   2   3       3324.75       3525.97        71.83 o
   7   2   3       1022.99        967.61        27.86 o
   8   2   3       3268.49       3420.54       114.88 o
   9   2   3        710.52        759.45        50.23 o
  10   2   3        764.35        754.22        49.38 o
  11   2   3        427.48        450.51        43.98 o
  12   2   3        139.72        119.36        32.33 o
  13   2   3         44.58         36.80        32.33 o
  14   2   3         78.55        109.74        30.47 o
 -15   3   3         98.22        110.24        26.00 o
 -14   3   3        119.85         85.34        21.53 o
 -13   3   3        679.72        663.81        53.85 o
 -12   3   3        780.72        704.08        26.93 o
 -11   3   3        754.70        834.16        32.33 o
 -10   3   3       5162.08       5517.24       183.09 o
  -9   3   3        643.71        751.94        57.15 o
  -8   3   3      37895.91      39568.81       884.13 o
  -7   3   3        284.97        335.54        41.28 o
  -6   3   3       8943.26       9431.08       271.47 o
  -5   3   3         88.44         75.97         5.40 o
  -4   3   3     111019.46     111338.62      1501.77 o
  -3   3   3      48720.46      50551.04       707.37 o
  -2   3   3      87136.65      90856.43      1103.26 o
  -1   3   3       7932.73       7480.83        85.26 o
   0   3   3        585.34        698.59        19.75 o
   1   3   3      75671.30      81637.64      1254.95 o
   2   3   3      29663.58      28518.88       371.67 o
   3   3   3       7767.40       7725.03        85.26 o
   4   3   3       7796.52       7791.97        88.89 o
   5   3   3       9152.58      10328.38       140.04 o
   6   3   3      16297.62      16240.50       236.10 o
   7   3   3        564.36        636.72        29.63 o
   8   3   3         79.35         89.14        24.23 o
   9   3   3        633.61        656.72        46.68 o
  10   3   3       1318.36       1252.33        65.50 o
  11   3   3         39.48         30.30        26.93 o
  12   3   3        558.26        556.02        50.23 o
  13   3   3        503.47        485.37        51.15 o
 -15   4   3        149.99        132.10        26.93 o
 -14   4   3          6.35         -6.50        27.86 o
 -13   4   3       1324.28       1234.10        68.20 o
 -12   4   3        400.52        411.85        15.28 o
 -11   4   3        178.85        172.28        12.58 o
 -10   4   3       1674.10       1712.13        41.28 o
  -9   4   3      15981.17      15184.85       232.47 o
  -8   4   3        419.22        452.19        18.82 o
  -7   4   3       6106.01       5585.78        74.54 o
  -6   4   3      18809.91      17962.50       256.70 o
  -5   4   3      91459.10      92207.95      1361.73 o
  -4   4   3      52913.33      56619.75       879.74 o
  -3   4   3      12351.00      13643.23       246.82 o
  -2   4   3        553.58        487.98        12.58 o
  -1   4   3      31138.71      32430.44       392.26 o
   0   4   3      32323.37      34475.06       455.99 o
   1   4   3      44121.41      44842.19       619.41 o
   2   4   3         15.96         18.66         7.18 o
   3   4   3       8763.43       9836.43       121.22 o
   4   4   3       5728.72       4834.52        52.08 o
   5   4   3      19493.37      19705.69       240.57 o
   6   4   3         80.07         88.04        14.35 o
   7   4   3       4511.83       4650.50        80.78 o
   8   4   3       1248.79       1353.80        66.43 o
   9   4   3       3402.43       3373.60       118.51 o
  10   4   3         17.27         23.38        26.00 o
  11   4   3       1458.59       1451.46        74.54 o
  12   4   3         83.52         80.95        33.26 o
  13   4   3         38.32         17.56        30.56 o
 -15   5   3         10.86          5.23        24.23 o
 -14   5   3        972.70        981.46        73.61 o
 -13   5   3        158.36        208.16        28.70 o
 -12   5   3         76.85         62.04        13.51 o
 -11   5   3         92.35         76.65        11.65 o
 -10   5   3       5346.71       5034.41        75.38 o
  -9   5   3          1.30          8.19         8.95 o
  -8   5   3       2370.92       2246.11        39.50 o
  -7   5   3      16255.52      15423.65       201.07 o
  -6   5   3        228.93        207.06         9.88 o
  -5   5   3      26264.62      26984.36       374.28 o
  -4   5   3       3785.66       3632.58        57.48 o
  -3   5   3      71201.63      71506.37       889.62 o
  -2   5   3       4244.77       4284.74        66.43 o
  -1   5   3      39428.21      41032.43       525.13 o
   0   5   3         57.85         60.86         7.18 o
   1   5   3      40876.60      43294.66       666.09 o
   2   5   3       3377.35       3583.87        68.20 o
   3   5   3       3041.54       2647.58        42.21 o
   4   5   3        544.76        634.86        16.12 o
   5   5   3       4055.78       4624.50        62.80 o
   6   5   3      18868.41      20284.67       300.67 o
   7   5   3        197.81        211.45        18.82 o
   8   5   3       1553.83       1451.38        66.43 o
   9   5   3         30.79         51.49        25.15 o
  10   5   3       2132.37       2210.41        90.66 o
  11   5   3        297.89        269.27        37.73 o
  12   5   3         56.51         26.67        27.86 o
  13   5   3         13.50         27.60        33.26 o
 -15   6   3        233.77        279.74        53.85 o
 -14   6   3         65.36         72.93        36.80 o
 -13   6   3        161.03        130.84        26.00 o
 -12   6   3        208.29        232.98        28.70 o
 -11   6   3       1525.44       1480.92        34.10 o
 -10   6   3        132.87        176.34        14.35 o
  -9   6   3        102.26        109.31        11.65 o
  -8   6   3       3923.51       3661.70        57.48 o
  -7   6   3       2092.33       2179.18        42.21 o
  -6   6   3          6.52         17.05         8.10 o
  -5   6   3        269.04        361.70        15.28 o
  -4   6   3      77078.77      79420.65      1096.00 o
  -3   6   3       1116.20       1066.88        21.53 o
  -2   6   3      30777.44      33336.26       417.42 o
  -1   6   3      22535.43      24822.23       397.66 o
   0   6   3     105867.46     108484.91      1486.49 o
   1   6   3        971.25        826.98        23.30 o
   2   6   3      57897.39      64699.56      1031.43 o
   3   6   3      25934.94      26970.93       423.66 o
   4   6   3      12330.25      13514.76       167.90 o
   5   6   3        953.41        961.28        22.45 o
   6   6   3      11052.98      11727.84       183.09 o
   7   6   3       5432.13       5533.62       118.51 o
   8   6   3         11.82         34.02        26.00 o
   9   6   3       1442.51       1319.53        65.50 o
  10   6   3          9.90         17.39        26.00 o
  11   6   3        332.69        378.08        44.91 o
  12   6   3         18.20         28.95        30.56 o
  13   6   3          5.95          3.29        30.56 o
 -15   7   3        149.06        193.98        35.20 o
 -14   7   3         10.57         16.71        26.00 o
 -13   7   3        182.77        185.20        31.40 o
 -12   7   3        953.27        922.62        49.38 o
 -11   7   3          0.84         11.90        14.35 o
 -10   7   3       1057.86       1064.69        30.56 o
  -9   7   3       5407.09       5316.34        95.13 o
  -8   7   3      17980.78      18288.16       260.33 o
  -7   7   3        732.53        768.32        21.53 o
  -6   7   3       4453.74       5048.67        86.18 o
  -5   7   3       5771.97       5720.67        79.85 o
  -4   7   3      18974.13      19160.22       271.13 o
  -3   7   3      10296.24      10069.91       122.99 o
  -2   7   3       6215.13       7249.63       112.18 o
  -1   7   3        110.20        135.57        12.58 o
   0   7   3       6069.50       5572.11        89.73 o
   1   7   3      82044.40      85506.15      1190.29 o
   2   7   3       2413.56       2464.99        52.08 o
   3   7   3      19810.53      20581.04       319.58 o
   4   7   3      24777.67      24610.95       314.18 o
   5   7   3      24258.58      25019.58       275.60 o
   6   7   3       1595.08       1837.31        53.85 o
   7   7   3        362.90        382.13        51.15 o
   8   7   3       7002.14       7007.62       200.14 o
   9   7   3        428.41        421.38        42.21 o
  10   7   3        291.24        317.81        40.43 o
  11   7   3        138.72        189.08        37.73 o
  12   7   3         10.20         15.79        30.56 o
  13   7   3          5.84          7.85        32.33 o
 -14   8   3         84.44         92.26        32.33 o
 -13   8   3        613.83        594.26        45.75 o
 -12   8   3       1507.55       1495.27        69.98 o
 -11   8   3         50.47         39.08        23.30 o
 -10   8   3        362.18        318.32        21.53 o
  -9   8   3       2194.92       2121.78        49.38 o
  -8   8   3        344.10        355.71        20.68 o
  -7   8   3       1114.93       1131.54        29.63 o
  -6   8   3       1339.13       1179.91        29.63 o
  -5   8   3       3913.19       4187.59        65.50 o
  -4   8   3        194.81        272.73        16.12 o
  -3   8   3      25614.64      26747.49       330.30 o
  -2   8   3        824.07        716.32        17.98 o
  -1   8   3      12910.06      14359.04       236.10 o
   0   8   3       4332.17       4025.26        69.98 o
   1   8   3       1153.38       1074.98        26.00 o
   2   8   3        141.38        113.28        10.80 o
   3   8   3       1374.38       1519.75        41.28 o
   4   8   3         12.69         30.22        12.58 o
   5   8   3      11482.11      11958.88       139.11 o
   6   8   3       4396.70       4391.86        82.55 o
   7   8   3        533.94        550.87        61.03 o
   8   8   3       1624.37       1632.78       106.78 o
   9   8   3       2635.57       2646.23       105.94 o
  10   8   3        127.16        167.47        36.80 o
  11   8   3        342.37        337.14        43.05 o
  12   8   3        139.69        168.74        41.28 o
  13   8   3         26.13         12.83        33.26 o
 -14   9   3          0.75          3.63        31.40 o
 -13   9   3        289.93        307.51        39.50 o
 -12   9   3          8.45         22.96        26.93 o
 -11   9   3        446.61        484.36        41.28 o
 -10   9   3          2.87         -4.31        20.68 o
  -9   9   3         37.85         58.33        16.12 o
  -8   9   3         28.59         43.05        14.35 o
  -7   9   3       2937.75       3291.81        63.73 o
  -6   9   3      16321.79      16273.50       246.82 o
  -5   9   3        639.55        647.44        21.53 o
  -4   9   3        555.38        586.75        19.75 o
  -3   9   3         23.06         33.09         8.10 o
  -2   9   3      36025.63      35557.73       488.32 o
  -1   9   3       4562.84       4692.03        79.85 o
   0   9   3      12520.85      10718.11       142.74 o
   1   9   3      28085.08      30402.11       408.47 o
   2   9   3       1157.85       1316.40        32.33 o
   3   9   3          1.72          3.21         9.88 o
   4   9   3        511.97        571.72        25.15 o
   5   9   3        431.29        451.69        20.68 o
   6   9   3       4065.44       3820.99       174.14 o
   7   9   3         75.05         47.02        32.33 o
   8   9   3        132.22         88.04        38.58 o
   9   9   3       1561.50       1643.75        83.48 o
  10   9   3        984.21        996.57        66.43 o
  11   9   3        242.78        227.57        41.28 o
  12   9   3         54.21         68.46        35.03 o
  13   9   3        113.79        146.20        43.98 o
 -14  10   3         37.51         31.74        34.10 o
 -13  10   3         21.22         23.38        29.63 o
 -12  10   3       1362.01       1467.58        78.08 o
 -11  10   3          1.14         -0.51        23.30 o
 -10  10   3        364.37        340.18        35.88 o
  -9  10   3        390.64        300.25        28.70 o
  -8  10   3       3290.71       3235.76        70.91 o
  -7  10   3          3.29         -1.27        11.65 o
  -6  10   3       1360.67       1389.84        34.10 o
  -5  10   3       2608.64       2307.99        45.75 o
  -4  10   3        245.93        296.71        16.12 o
  -3  10   3       1108.19        805.71        17.05 o
  -2  10   3       6089.85       5387.75        75.38 o
  -1  10   3      18332.99      19082.23       278.31 o
   0  10   3        780.42        768.15        25.15 o
   1  10   3       5479.73       5161.87        83.48 o
   2  10   3      18932.71      17401.92       221.75 o
   3  10   3       2261.94       2731.82        59.26 o
   4  10   3       4394.26       3910.38        65.50 o
   5  10   3       1057.29       1166.91        43.05 o
   6  10   3        350.00        385.76        53.85 o
   7  10   3        985.88        902.78        76.31 o
   8  10   3         27.67          6.58        33.26 o
   9  10   3       1746.30       1731.03       120.29 o
  10  10   3       1675.20       1590.15        82.55 o
  11  10   3          0.40          6.84        31.40 o
  12  10   3          5.03         -1.27        32.33 o
  13  10   3          0.80        -15.28        34.10 o
 -14  11   3        398.58        408.13        50.23 o
 -13  11   3        465.14        534.33        54.78 o
 -12  11   3        135.44        122.14        35.03 o
 -11  11   3        497.60        450.25        39.50 o
 -10  11   3       1308.53       1243.72        61.96 o
  -9  11   3          3.42          0.93        23.30 o
  -8  11   3       5230.84       4961.98       147.21 o
  -7  11   3       2751.83       2480.44        59.26 o
  -6  11   3        115.83        112.35        14.35 o
  -5  11   3       1717.96       1966.88        48.45 o
  -4  11   3      12361.35      11682.68       148.99 o
  -3  11   3       5106.57       4958.94        78.08 o
  -2  11   3        632.19        639.59        21.53 o
  -1  11   3         21.39         48.11        16.12 o
   0  11   3        874.22        670.74        19.75 o
   1  11   3       2243.06       3124.93        68.20 o
   2  11   3       3220.30       2543.24        44.91 o
   3  11   3       8648.28       9076.30       133.71 o
   4  11   3        378.92        332.16        18.82 o
   5  11   3         73.25         86.10        18.82 o
   6  11   3      13233.94      12322.53       448.82 o
   7  11   3        585.27        606.41        68.20 o
   8  11   3        179.61        164.27        47.61 o
   9  11   3         98.45         78.42        40.43 o
  10  11   3       1714.63       1558.33        80.78 o
  11  11   3        200.52        197.52        41.28 o
  12  11   3         19.12         15.19        33.26 o
 -14  12   3         43.26         72.85        27.69 o
 -13  12   3        724.20        647.19        55.63 o
 -12  12   3        767.46        774.14        58.33 o
 -11  12   3        242.82        276.20        41.28 o
 -10  12   3         40.87         55.54        29.63 o
  -9  12   3       4163.32       4187.50       137.34 o
  -8  12   3       4173.69       4077.18       131.09 o
  -7  12   3       2623.20       2563.67        78.08 o
  -6  12   3        188.42        225.89        20.68 o
  -5  12   3       2631.79       2843.58        61.96 o
  -4  12   3       7054.83       7139.47        99.61 o
  -3  12   3       4851.10       3758.35        56.56 o
  -2  12   3        651.62        603.63        22.45 o
  -1  12   3       6881.18       7259.75       111.34 o
   0  12   3       3417.83       3562.94        66.43 o
   1  12   3        369.59        353.77        19.75 o
   2  12   3      10618.59      11365.38       166.04 o
   3  12   3       1941.57       1726.31        36.80 o
   4  12   3        661.93        609.03        25.15 o
   5  12   3       5157.09       4551.23       136.41 o
   6  12   3       3168.39       3091.16       112.18 o
   7  12   3       3708.72       3675.29       182.25 o
   8  12   3        556.10        463.51        60.19 o
   9  12   3       1617.51       1464.80       105.01 o
  10  12   3        406.28        379.60        69.13 o
  11  12   3       1133.72       1096.09        75.38 o
  12  12   3         19.48         18.32        36.80 o
 -13  13   3         11.30         -6.16        35.03 o
 -12  13   3         24.99         42.63        32.33 o
 -11  13   3         32.48         37.39        33.26 o
 -10  13   3          4.85         -9.12        25.15 o
  -9  13   3       2406.43       2259.11        89.73 o
  -8  13   3       2641.90       2595.92        83.48 o
  -7  13   3        209.50        232.05        30.56 o
  -6  13   3        134.23        137.51        24.23 o
  -5  13   3       3848.38       4057.17        97.83 o
  -4  13   3       1285.69       1207.00        32.33 o
  -3  13   3      24060.77      24056.53       317.81 o
  -2  13   3        185.20        165.36        15.28 o
  -1  13   3       1179.69       1368.74        41.28 o
   0  13   3         58.57         45.92        13.51 o
   1  13   3      42245.31      41165.71       624.73 o
   2  13   3        619.85        659.00        26.00 o
   3  13   3        490.52        573.92        26.93 o
   4  13   3       2289.62       2272.87        52.93 o
   5  13   3      18869.32      17790.81       442.57 o
   6  13   3       3725.55       3472.62       118.51 o
   7  13   3       1212.08       1215.45       105.01 o
   8  13   3        329.10        288.69        55.63 o
   9  13   3        567.73        572.06        76.31 o
  10  13   3        827.25        828.33        93.36 o
  11  13   3         31.77         26.59        36.80 o
  12  13   3          9.60          6.42        37.73 o
 -13  14   3         41.99         37.73        36.80 o
 -12  14   3        231.28        233.23        43.98 o
 -11  14   3        216.68        232.30        43.05 o
 -10  14   3        266.72        281.26        41.28 o
  -9  14   3        199.05        233.91        31.40 o
  -8  14   3       1205.32       1136.77        52.93 o
  -7  14   3        218.22        180.89        26.00 o
  -6  14   3        424.37        438.35        35.88 o
  -5  14   3        462.52        433.29        33.26 o
  -4  14   3      23641.59      23796.88       346.51 o
  -3  14   3       2557.56       1975.91        41.28 o
  -2  14   3       7178.54       6593.41        97.83 o
  -1  14   3          1.02         13.08        13.51 o
   0  14   3      22702.47      22089.40       313.25 o
   1  14   3       3362.63       2976.61        59.26 o
   2  14   3      27607.30      27455.71       360.86 o
   3  14   3         98.68         59.51        13.51 o
   4  14   3       4975.16       4478.55       144.51 o
   5  14   3        356.59        315.95        39.50 o
   6  14   3       7817.76       7754.07       232.47 o
   7  14   3        370.79        323.80        59.26 o
   8  14   3        312.16        292.74        62.80 o
   9  14   3         65.43         50.98        45.75 o
  10  14   3        129.52        121.22        58.33 o
  11  14   3          1.71        -19.58        49.38 o
  12  14   3         31.20         70.57        26.17 o
 -13  15   3          3.16         -6.16        36.80 o
 -12  15   3        162.71        165.62        43.98 o
 -11  15   3         27.93          9.37        30.56 o
 -10  15   3        991.99        998.93        55.63 o
  -9  15   3        966.45        989.48        52.93 o
  -8  15   3         31.74         21.27        20.68 o
  -7  15   3       3275.19       3218.12        98.76 o
  -6  15   3         18.90         31.82        22.45 o
  -5  15   3       2143.59       1788.94        65.50 o
  -4  15   3        379.76        259.06        26.00 o
  -3  15   3      18489.10      19161.15       289.03 o
  -2  15   3       5718.50       5258.52        85.26 o
  -1  15   3       4274.73       3690.32        67.36 o
   0  15   3         55.24         38.41        13.51 o
   1  15   3      16233.08      17457.30       267.50 o
   2  15   3         86.78        143.92        20.68 o
   3  15   3        512.17        539.05        29.63 o
   4  15   3        311.09        244.03        36.80 o
   5  15   3       2259.34       2314.07       101.46 o
   6  15   3       1282.06       1092.29        63.73 o
   7  15   3        288.96        251.04        39.50 o
   8  15   3        198.63        248.51        67.36 o
   9  15   3        292.47        268.18        66.43 o
  10  15   3        917.84        829.43        96.99 o
  11  15   3          6.14        -13.42        51.15 o
 -12  16   3         44.83         48.28        33.26 o
 -11  16   3         20.91         26.67        28.70 o
 -10  16   3         17.27         13.25        26.00 o
  -9  16   3       1992.14       2056.95        81.71 o
  -8  16   3        374.53        324.48        35.03 o
  -7  16   3       2964.27       3010.63        97.83 o
  -6  16   3       1404.52       1531.65        66.43 o
  -5  16   3        638.38        633.34        40.43 o
  -4  16   3       1951.24       1832.16        64.66 o
  -3  16   3       4051.09       4072.87       115.81 o
  -2  16   3        897.47       1120.15        42.21 o
  -1  16   3         55.50         72.68        17.98 o
   0  16   3       6042.26       5690.46       101.46 o
   1  16   3        162.43        135.65        19.75 o
   2  16   3        711.45        583.71        29.63 o
   3  16   3         20.80         45.24        20.68 o
   4  16   3       1947.51       2025.88        97.83 o
   5  16   3       3783.08       3549.86       132.86 o
   6  16   3        198.74        182.84        40.43 o
   7  16   3        654.39        819.98        69.98 o
   8  16   3          3.23         25.24        52.08 o
   9  16   3        445.04        402.22        74.54 o
  10  16   3         10.21         28.02        58.33 o
  11  16   3        217.58        268.35        79.85 o
 -12  17   3         72.45         84.58        35.88 o
 -11  17   3        536.49        543.87        49.38 o
 -10  17   3         51.50         56.81        30.56 o
  -9  17   3          7.00         -0.51        26.00 o
  -8  17   3       1250.39       1208.52        60.19 o
  -7  17   3        866.67        961.03        57.48 o
  -6  17   3       1055.26        896.96        47.61 o
  -5  17   3        526.24        533.90        41.28 o
  -4  17   3        237.74        294.26        35.03 o
  -3  17   3        247.92        219.30        29.63 o
  -2  17   3        128.34         83.15        18.82 o
  -1  17   3         20.15         42.54        17.05 o
   0  17   3        557.13        450.76        24.23 o
   1  17   3       2908.95       2604.86        60.19 o
   2  17   3        907.09        975.29        43.98 o
   3  17   3       1777.53       1776.11        87.96 o
   4  17   3        644.88        634.27        56.56 o
   5  17   3        186.18        157.93        36.80 o
   6  17   3        129.90        150.51        40.43 o
   7  17   3        348.51        335.12        50.23 o
   8  17   3          1.33         -5.74        44.91 o
   9  17   3        354.40        364.83        78.08 o
  10  17   3          1.04        -20.17        47.61 o
 -11  18   3          6.38          6.67        30.56 o
 -10  18   3         68.89        109.06        35.88 o
  -9  18   3          1.12         -5.32        26.00 o
  -8  18   3         21.72         41.87        28.70 o
  -7  18   3         58.01         38.91        25.15 o
  -6  18   3         82.31         74.45        26.93 o
  -5  18   3        864.74       1060.72        59.26 o
  -4  18   3        666.53        553.83        38.58 o
  -3  18   3         91.76         80.02        25.15 o
  -2  18   3        581.74        539.48        41.28 o
  -1  18   3       3985.62       4535.95        96.06 o
   0  18   3        650.05        634.19        32.33 o
   1  18   3        613.17        776.34        37.73 o
   2  18   3        329.26        347.78        34.10 o
   3  18   3        116.55        111.68        36.80 o
   4  18   3        253.46        174.82        37.73 o
   5  18   3         44.91         36.13        32.33 o
   6  18   3        104.76        106.27        39.50 o
   7  18   3         23.65          2.95        31.40 o
   8  18   3        573.36        493.47        79.85 o
   9  18   3        108.16        119.02        65.50 o
  10  18   3         39.41         27.43        63.73 o
 -11  19   3        178.09        218.54        43.98 o
 -10  19   3         36.84         51.83        33.26 o
  -9  19   3       1336.09       1333.96        69.98 o
  -8  19   3        413.13        315.02        38.58 o
  -7  19   3        196.07        177.86        34.10 o
  -6  19   3        302.49        345.67        41.28 o
  -5  19   3          9.35         11.23        25.15 o
  -4  19   3        170.14        109.40        27.86 o
  -3  19   3        447.15        473.80        44.91 o
  -2  19   3       2461.25       2778.84        99.61 o
  -1  19   3          6.88          5.15        24.23 o
   0  19   3        831.56        823.44        36.80 o
   1  19   3         31.72         62.89        22.45 o
   2  19   3         73.21         68.29        28.70 o
   3  19   3         47.26         89.98        42.21 o
   4  19   3       1014.17        872.31        65.50 o
   5  19   3         60.24         35.54        34.10 o
   6  19   3        654.48        647.86        65.50 o
   7  19   3         15.41         15.62        38.58 o
   8  19   3         14.19         15.11        56.56 o
   9  19   3        638.45        623.13       101.46 o
 -10  20   3         29.22         63.48        37.73 o
  -9  20   3        584.16        566.91        52.08 o
  -8  20   3        255.22        230.87        37.73 o
  -7  20   3       1923.26       1998.62        90.66 o
  -6  20   3          0.79         15.28        29.63 o
  -5  20   3        216.26        147.30        32.33 o
  -4  20   3       1296.68       1022.90        52.93 o
  -3  20   3       3632.25       3723.24       119.36 o
  -2  20   3        461.66        425.94        48.45 o
  -1  20   3         25.57         55.88        30.56 o
   0  20   3       2110.50       1825.74        58.33 o
   1  20   3       1663.32       1523.97        71.83 o
   2  20   3       1324.60       1461.34        76.31 o
   3  20   3       1648.49       1496.71        85.26 o
   4  20   3        752.57        670.23        62.80 o
   5  20   3       1651.79       1687.48        98.76 o
   6  20   3       1184.48       1266.94        90.66 o
   7  20   3          0.68        -16.71        38.58 o
   8  20   3        364.73        372.34        87.11 o
   9  20   3        542.03        542.94       104.16 o
 -10  21   3          0.37          1.01        34.10 o
  -9  21   3        124.58        136.33        39.50 o
  -8  21   3        528.39        634.10        57.48 o
  -7  21   3        160.79        130.84        35.88 o
  -6  21   3        229.55        198.03        37.73 o
  -5  21   3       1525.67       1324.84        68.20 o
  -4  21   3          2.75         -6.84        27.86 o
  -3  21   3       3759.54       3475.83       107.71 o
  -2  21   3        269.93        192.97        36.80 o
  -1  21   3        904.49        793.39        51.15 o
   0  21   3       1431.45       1429.18        89.73 o
   1  21   3       3138.18       3038.66       135.57 o
   2  21   3          3.47        -11.73        30.56 o
   3  21   3        458.91        474.48        51.15 o
   4  21   3       1847.70       2085.65       118.51 o
   5  21   3       2005.33       2128.02       117.59 o
   6  21   3         45.70         75.46        47.61 o
   7  21   3        265.42        271.05        56.56 o
   8  21   3        163.05        180.64        79.01 o
  -9  22   3        427.30        369.56        50.23 o
  -8  22   3        214.24        204.45        43.05 o
  -7  22   3        380.19        394.96        49.38 o
  -6  22   3         21.21          5.91        31.40 o
  -5  22   3        126.05         66.26        31.40 o
  -4  22   3       5606.07       5596.34       161.56 o
  -3  22   3          4.16          0.17        29.63 o
  -2  22   3        670.45        737.08        58.33 o
  -1  22   3         70.50         89.05        36.80 o
   0  22   3       6314.05       6385.76       205.71 o
   1  22   3        272.03        308.53        41.19 o
   2  22   3       1104.42        920.51        73.61 o
   3  22   3        318.49        306.08        46.68 o
   4  22   3        592.52        584.13        54.78 o
   5  22   3        137.15        199.63        56.56 o
   6  22   3        139.58         81.54        43.98 o
   7  22   3        498.68        637.56        79.01 o
   8  22   3          2.69          0.51        65.50 o
  -8  23   3        944.00        996.90        71.83 o
  -7  23   3        337.10        430.25        54.78 o
  -6  23   3        195.85        206.72        43.05 o
  -5  23   3         46.36         71.24        36.80 o
  -4  23   3       1282.63       1218.32        70.91 o
  -3  23   3       1841.13       2205.17       100.53 o
  -2  23   3        182.95        209.93        43.05 o
  -1  23   3        833.54        885.40        62.46 o
   0  23   3          8.18         30.47        23.04 o
   1  23   3       1872.89       1977.09        94.46 o
   2  23   3       1166.75       1202.36        74.03 o
   3  23   3        238.86        361.87        66.43 o
   4  23   3         62.62         45.24        36.80 o
   5  23   3        151.01        118.43        38.58 o
   6  23   3        774.89        794.65        82.55 o
   7  23   3         65.45        105.51        57.48 o
  -7  24   3         58.04         78.59        39.50 o
  -6  24   3         19.29         21.19        35.88 o
  -5  24   3        950.37       1056.16        73.61 o
  -4  24   3         16.99         36.38        35.03 o
  -3  24   3          2.37        -10.38        30.56 o
  -2  24   3          8.80         -7.43        40.43 o
  -1  24   3        295.07        362.21        42.37 o
   0  24   3         42.17         88.72        27.35 o
   1  24   3        240.66        277.55        39.34 o
   2  24   3        146.69        180.73        34.36 o
   3  24   3         17.37         61.03        24.56 o
   4  24   3         16.85         24.65        47.61 o
   5  24   3        573.07        615.70        63.73 o
   6  24   3          5.00         16.54        39.50 o
  -6  25   3         56.70        101.21        44.91 o
  -5  25   3        565.37        533.48        56.56 o
  -4  25   3        486.92        595.69        61.03 o
  -3  25   3        289.63        315.28        63.73 o
  -2  25   3        278.91        321.27        41.45 o
  -1  25   3         65.74        107.71        29.63 o
   0  25   3        100.27        148.65        32.50 o
   1  25   3        445.50        493.81        49.13 o
   2  25   3        666.92        707.20        56.89 o
   3  25   3        158.01        207.91        35.12 o
   4  25   3          1.92         26.76        21.78 o
   5  25   3          0.58          1.10        52.08 o
  -5  26   3         79.64        129.23        46.68 o
  -4  26   3        331.76        472.12        77.24 o
  -3  26   3         67.37         99.52        29.38 o
  -2  26   3        342.65        389.48        43.89 o
  -1  26   3        461.71        519.81        49.04 o
   0  26   3       1117.85       1166.32        71.50 o
   1  26   3          3.59         35.45        22.71 o
   2  26   3        387.20        451.18        46.00 o
   3  26   3        385.22        436.75        46.26 o
   4  26   3        186.60        243.78        36.63 o
  -3  27   3         14.93         42.63        24.56 o
  -2  27   3        382.01        444.26        46.00 o
  -1  27   3          0.41         32.92        21.19 o
   0  27   3        188.09        219.39        36.97 o
   1  27   3          2.73         35.62        22.03 o
 -14   0   4         75.62        123.07        30.30 o
 -12   0   4          1.80         37.65        21.53 o
 -10   0   4       4194.67       4472.05       158.61 o
  -8   0   4       6302.75       6714.88       211.11 o
  -6   0   4      16652.12      17377.78       441.56 o
  -4   0   4      11644.59      11688.17       228.92 o
  -2   0   4       9563.84      10205.31       253.15 o
   0   0   4       5528.11       5173.52       106.78 o
   2   0   4     106664.40     118800.97      2407.51 o
   4   0   4       2934.36       2499.86        50.23 o
   6   0   4      21634.03      21812.61       440.71 o
   8   0   4        424.56        336.97        49.38 o
  10   0   4       1769.33       1734.49       113.11 o
  12   0   4          0.29        -16.80        39.50 o
 -15   1   4         37.40         76.65        27.18 o
 -14   1   4        382.45        462.24        46.34 o
 -13   1   4         95.14        132.02        31.91 o
 -12   1   4        531.31        616.71        53.18 o
 -11   1   4          2.79         35.28        22.20 o
 -10   1   4        703.21        792.29        58.84 o
  -9   1   4       5953.15       6307.34       203.09 o
  -8   1   4        230.21        280.42        38.91 o
  -7   1   4         40.92         89.65        27.18 o
  -6   1   4       3419.46       3645.92       139.62 o
  -5   1   4      15073.95      15798.01       242.35 o
  -4   1   4       2703.47       3633.25        61.96 o
  -3   1   4       4697.71       5738.91        97.83 o
  -2   1   4      41140.26      45459.57       570.88 o
  -1   1   4       8020.84       8943.94       116.66 o
   0   1   4        241.12        312.41        22.45 o
   1   1   4       7656.81       8697.21       134.64 o
   2   1   4      19785.35      19730.25       271.13 o
   3   1   4      35499.69      36471.06       518.88 o
   4   1   4         33.07         45.41         8.95 o
   5   1   4       8788.15       9162.23       110.41 o
   6   1   4        123.44         78.33        14.35 o
   7   1   4      12724.42      12361.86       222.59 o
   8   1   4       5742.55       5174.70       155.32 o
   9   1   4         29.47         49.80        26.93 o
  10   1   4        363.05        369.98        43.05 o
  11   1   4        422.20        381.46        44.91 o
  12   1   4        534.89        523.52        53.85 o
  13   1   4         94.91         95.05        39.50 o
 -15   2   4        103.30        146.62        32.25 o
 -14   2   4        109.34        154.30        32.50 o
 -13   2   4        980.62       1098.62        68.80 o
 -12   2   4        137.55        181.99        34.69 o
 -11   2   4       1175.09       1283.31        74.96 o
 -10   2   4        150.26        163.25        34.10 o
  -9   2   4       2964.44       3276.02       128.90 o
  -8   2   4       2125.53       2213.03       102.64 o
  -7   2   4       2363.25       2559.96       110.92 o
  -6   2   4       5981.42       6240.40       203.26 o
  -5   2   4      47180.79      49167.70       689.39 o
  -4   2   4       3043.70       3520.56        57.48 o
  -3   2   4      25600.46      30380.50       455.15 o
  -2   2   4      32235.23      32955.14       404.84 o
  -1   2   4      85540.98      86189.89      1023.32 o
   0   2   4      78823.94      86795.88      1237.90 o
   1   2   4      24804.96      26137.37       378.84 o
   2   2   4      29763.88      28824.79       391.33 o
   3   2   4      13816.36      13504.12       185.79 o
   4   2   4       6350.34       6220.39        77.24 o
   5   2   4       3116.47       2820.79        39.50 o
   6   2   4        296.92        289.11        20.68 o
   7   2   4       6477.33       6582.01       194.82 o
   8   2   4        123.89         79.43        26.93 o
   9   2   4        217.22        199.89        32.33 o
  10   2   4         46.12         34.52        26.93 o
  11   2   4       1884.69       1918.85        92.43 o
  12   2   4         20.64          9.37        30.56 o
  13   2   4        147.41        127.97        38.58 o
 -15   3   4         15.74         54.28        24.48 o
 -14   3   4        134.26        191.11        34.02 o
 -13   3   4        315.92        385.34        43.64 o
 -12   3   4         11.43         45.24        23.89 o
 -11   3   4       5881.56       6171.01       200.31 o
 -10   3   4        273.07        323.30        41.70 o
  -9   3   4       1169.96       1300.03        75.21 o
  -8   3   4        337.97        403.07        44.49 o
  -7   3   4      34722.55      36335.41       822.26 o
  -6   3   4       6040.38       5695.18        73.61 o
  -5   3   4       1890.12       1456.86        23.30 o
  -4   3   4        996.27       1134.41        26.00 o
  -3   3   4      44962.65      44718.02       615.78 o
  -2   3   4      34370.30      35145.88       399.44 o
  -1   3   4       4055.60       5008.24        72.68 o
   0   3   4       7474.73       8051.54       121.22 o
   1   3   4      34118.07      32585.67       444.34 o
   2   3   4       1401.80       1424.87        31.40 o
   3   3   4      83157.16      87921.52      1230.72 o
   4   3   4         25.37         50.39         9.88 o
   5   3   4       2368.20       2136.46        32.33 o
   6   3   4        995.04        873.32        27.86 o
   7   3   4       6732.60       6467.72       182.25 o
   8   3   4          2.27         -5.06        22.45 o
   9   3   4       1096.58        967.70        55.63 o
  10   3   4        540.34        494.74        45.75 o
  11   3   4         81.73         95.13        34.10 o
  12   3   4        138.85        148.40        40.43 o
  13   3   4         82.20         63.56        36.80 o
 -15   4   4          1.38         39.84        21.61 o
 -14   4   4         74.96        104.50        30.39 o
 -13   4   4          0.20         -3.55        25.15 o
 -12   4   4       1791.17       1923.41        93.78 o
 -11   4   4          1.50         -6.42        21.53 o
 -10   4   4       5028.06       5308.32       145.44 o
  -9   4   4        290.05        325.49        15.28 o
  -8   4   4      10802.92      11102.27       196.60 o
  -7   4   4         82.83         97.16        10.80 o
  -6   4   4      26372.97      25598.65       347.35 o
  -5   4   4      17362.70      18527.13       264.80 o
  -4   4   4      13217.88      12770.08       174.14 o
  -3   4   4       5324.76       6722.73       105.94 o
  -2   4   4       2695.27       2444.31        34.10 o
  -1   4   4      29250.00      30013.73       356.39 o
   0   4   4      33647.46      33632.46       461.40 o
   1   4   4         67.70         72.09         8.95 o
   2   4   4      17554.92      17640.22       251.38 o
   3   4   4        827.36        727.04        20.68 o
   4   4   4      39953.76      42133.41       604.14 o
   5   4   4         28.55         18.91         8.95 o
   6   4   4       6409.61       6338.82       104.16 o
   7   4   4        171.50        133.54        26.00 o
   8   4   4       7100.57       7084.43       211.87 o
   9   4   4         68.17         85.17        30.56 o
  10   4   4         81.02         62.97        27.86 o
  11   4   4         10.46          2.70        28.70 o
  12   4   4        139.26        137.25        37.73 o
  13   4   4         28.75         43.13        36.80 o
 -15   5   4        283.37        351.32        41.95 o
 -14   5   4         90.43         94.37        24.23 o
 -13   5   4        691.22        700.70        42.21 o
 -12   5   4        208.48        196.00        14.35 o
 -11   5   4       5188.14       5250.84       101.46 o
 -10   5   4        518.76        477.26        17.05 o
  -9   5   4        707.44        755.74        20.68 o
  -8   5   4        999.76       1018.85        24.23 o
  -7   5   4       8823.75       8065.80       119.36 o
  -6   5   4       6240.67       6483.84       107.71 o
  -5   5   4       9849.73       9768.48       152.62 o
  -4   5   4      27212.60      25515.59       371.67 o
  -3   5   4        702.94        796.43        22.45 o
  -2   5   4      79931.24      83474.79      1095.16 o
  -1   5   4        112.76        106.95        16.12 o
   0   5   4      36546.23      37794.30       528.76 o
   1   5   4       3539.52       4087.47        70.91 o
   2   5   4      44027.24      45915.23       646.34 o
   3   5   4      17858.01      17136.79       234.33 o
   4   5   4       3747.45       3770.76        64.66 o
   5   5   4       3685.60       4101.74        61.03 o
   6   5   4       3115.84       3226.22        65.50 o
   7   5   4       1687.60       1801.26        80.78 o
   8   5   4        904.89        934.35        58.33 o
   9   5   4       1740.24       1755.94        79.01 o
  10   5   4        556.28        621.02        53.85 o
  11   5   4         33.97         19.50        27.86 o
  12   5   4        267.17        289.28        45.75 o
  13   5   4        109.12        100.62        38.58 o
 -15   6   4          4.65         -3.04        34.10 o
 -14   6   4        312.47        304.22        33.26 o
 -13   6   4          4.84         -1.60        20.68 o
 -12   6   4       2601.92       2698.65        62.80 o
 -11   6   4       1312.69       1189.19        33.26 o
 -10   6   4         58.87         45.75         9.88 o
  -9   6   4        499.20        417.16        15.28 o
  -8   6   4       9504.15       9614.85       174.14 o
  -7   6   4      24217.09      24922.60       355.46 o
  -6   6   4       8621.79       8153.34       113.96 o
  -5   6   4      29370.25      28872.73       387.79 o
  -4   6   4       7582.04       8412.48       142.74 o
  -3   6   4      36042.77      37476.91       489.25 o
  -2   6   4       8494.83       8232.43       108.64 o
  -1   6   4      76944.85      78998.93      1010.75 o
   0   6   4       2088.78       1890.40        34.10 o
   1   6   4       6317.08       5667.75        81.71 o
   2   6   4      11949.71      12634.09       190.26 o
   3   6   4      19015.32      20613.29       308.78 o
   4   6   4       1187.19       1229.54        33.26 o
   5   6   4       1838.98       1877.40        38.58 o
   6   6   4       8438.74       8654.24       138.27 o
   7   6   4          3.57         11.99        22.45 o
   8   6   4        158.45        181.15        33.26 o
   9   6   4         17.42          8.27        24.23 o
  10   6   4       1496.80       1442.51        77.24 o
  11   6   4        196.35        188.83        37.73 o
  12   6   4         32.52         28.45        33.26 o
  13   6   4         27.94         48.96        39.50 o
 -15   7   4         45.66         56.05        29.63 o
 -14   7   4         11.93         12.92        25.15 o
 -13   7   4         47.97         65.00        26.00 o
 -12   7   4          1.18         -1.60        20.68 o
 -11   7   4        762.72        838.04        39.50 o
 -10   7   4       4727.65       4600.70        77.24 o
  -9   7   4       2309.08       2260.04        43.98 o
  -8   7   4       2073.42       2021.24        39.50 o
  -7   7   4       1173.82       1417.87        32.33 o
  -6   7   4      20133.23      20940.04       301.60 o
  -5   7   4       3113.16       2975.69        52.08 o
  -4   7   4        862.33        774.23        20.68 o
  -3   7   4       4958.28       6183.76        88.89 o
  -2   7   4      35201.05      37823.25       476.67 o
  -1   7   4       3101.81       2990.63        52.08 o
   0   7   4       7630.25       7637.50       107.71 o
   1   7   4       7920.35       7928.30       124.76 o
   2   7   4       2176.59       2119.07        41.28 o
   3   7   4      26427.46      26437.45       367.11 o
   4   7   4       8773.38       8899.37       140.04 o
   5   7   4        956.38        867.75        28.70 o
   6   7   4          0.64          7.68        21.53 o
   7   7   4       5017.26       4981.73       155.32 o
   8   7   4        115.00        108.13        28.70 o
   9   7   4         22.11          5.23        24.23 o
  10   7   4         97.41         94.54        33.26 o
  11   7   4        260.38        292.99        45.75 o
  12   7   4         36.67         34.27        34.10 o
  13   7   4          3.00         -3.55        35.88 o
 -14   8   4         16.48          4.47        26.00 o
 -13   8   4        805.51        787.56        50.23 o
 -12   8   4        777.64        833.31        51.15 o
 -11   8   4        236.54        240.32        31.40 o
 -10   8   4       1616.23       1569.47        43.05 o
  -9   8   4       1274.05       1359.62        36.80 o
  -8   8   4       1020.04        966.60        26.93 o
  -7   8   4       1934.15       1864.91        39.50 o
  -6   8   4       2418.68       2206.86        40.43 o
  -5   8   4        452.73        347.44        15.28 o
  -4   8   4       4252.33       4690.85        83.48 o
  -3   8   4        105.76        129.74        12.58 o
  -2   8   4       2987.21       3191.53        60.19 o
  -1   8   4       3551.69       3849.10        75.38 o
   0   8   4       4807.51       5154.02        88.89 o
   1   8   4       5205.20       4951.01        79.01 o
   2   8   4      20108.34      21201.72       339.34 o
   3   8   4       2914.85       2592.79        52.93 o
   4   8   4       3261.33       3265.05        68.20 o
   5   8   4       2091.70       2094.76        47.61 o
   6   8   4       4659.72       4758.80       152.62 o
   7   8   4       1158.49       1050.42        60.19 o
   8   8   4       2234.17       2105.91        90.66 o
   9   8   4        233.52        255.77        40.43 o
  10   8   4        201.96        196.60        38.58 o
  11   8   4        335.18        413.28        52.08 o
  12   8   4         29.44         27.18        34.10 o
 -14   9   4        353.91        333.68        42.21 o
 -13   9   4         10.89         -2.11        26.00 o
 -12   9   4         78.16         58.84        26.93 o
 -11   9   4        966.84       1041.30        60.19 o
 -10   9   4        795.67        872.14        51.15 o
  -9   9   4        761.99        757.85        26.00 o
  -8   9   4       3062.72       3374.53        61.03 o
  -7   9   4       1637.01       1965.11        43.05 o
  -6   9   4          4.16          9.29         9.88 o
  -5   9   4          2.30          8.02         8.95 o
  -4   9   4       9084.71      10333.53       140.97 o
  -3   9   4      24857.96      26063.76       305.23 o
  -2   9   4       2991.19       2748.62        55.63 o
  -1   9   4       4738.75       5041.92        97.83 o
   0   9   4        732.21        765.19        24.23 o
   1   9   4      33525.68      35296.30       503.60 o
   2   9   4        313.35        363.82        22.45 o
   3   9   4         10.16         22.28        12.58 o
   4   9   4         40.59         27.69        13.51 o
   5   9   4       5674.67       6174.39       116.66 o
   6   9   4        140.75        146.20        41.28 o
   7   9   4        372.56        330.64        38.58 o
   8   9   4       4447.59       4347.72       148.14 o
   9   9   4         38.65         38.07        30.56 o
  10   9   4        370.91        350.56        46.68 o
  11   9   4          7.76        -10.21        29.63 o
  12   9   4        880.27        929.80        74.54 o
 -14  10   4         39.70         23.64        32.33 o
 -13  10   4          0.09        -12.16        26.93 o
 -12  10   4         35.08         27.77        26.93 o
 -11  10   4        168.76        145.61        30.56 o
 -10  10   4          1.54         10.72        23.30 o
  -9  10   4        652.86        552.22        31.40 o
  -8  10   4        262.25        235.76        15.28 o
  -7  10   4      16934.43      17827.27       263.03 o
  -6  10   4       1345.05       1210.04        35.88 o
  -5  10   4       3870.28       3728.56        69.98 o
  -4  10   4        803.09        688.04        20.68 o
  -3  10   4      20914.86      22322.46       310.55 o
  -2  10   4        655.59        671.50        27.86 o
  -1  10   4       3735.23       3755.40        73.61 o
   0  10   4       2136.20       2080.92        50.23 o
   1  10   4        957.78       1148.42        35.03 o
   2  10   4       1565.52       1649.74        48.45 o
   3  10   4       4203.10       4578.84        91.59 o
   4  10   4       1167.43       1302.14        43.05 o
   5  10   4       4172.01       4087.90       190.26 o
   6  10   4        348.51        351.15        59.26 o
   7  10   4       1781.75       1610.16       108.64 o
   8  10   4         15.61         28.53        30.56 o
   9  10   4         19.20         14.86        27.86 o
  10  10   4         19.11         27.35        32.33 o
  11  10   4        299.68        321.36        49.38 o
  12  10   4         11.67         -0.08        35.03 o
 -14  11   4        307.89        307.09        46.68 o
 -13  11   4        217.08        203.60        39.50 o
 -12  11   4          2.52         40.10        31.40 o
 -11  11   4       4136.68       4114.99       138.27 o
 -10  11   4        510.42        518.63        43.98 o
  -9  11   4        636.88        513.22        31.40 o
  -8  11   4       3186.54       2887.90        68.20 o
  -7  11   4       3845.14       3819.64        77.24 o
  -6  11   4        429.66        539.98        25.15 o
  -5  11   4         23.84         21.27        12.58 o
  -4  11   4       3055.83       2931.20        49.38 o
  -3  11   4        124.13        155.32        24.23 o
  -2  11   4       2536.16       2662.43        61.96 o
  -1  11   4       1621.05       1789.95        49.38 o
   0  11   4       1702.33       1885.76        49.38 o
   1  11   4        797.51       1091.78        37.73 o
   2  11   4       2233.74       2202.05        48.45 o
   3  11   4       4141.80       4624.92        95.13 o
   4  11   4       2066.81       2389.45        61.96 o
   5  11   4       3693.25       3064.07       145.44 o
   6  11   4       2199.56       2404.30       152.62 o
   7  11   4       3346.56       3167.39       163.34 o
   8  11   4        174.12        160.30        35.03 o
   9  11   4       1256.28       1143.53        69.98 o
  10  11   4         78.23         68.63        34.10 o
  11  11   4        104.20         88.63        38.58 o
  12  11   4        394.00        405.94        55.63 o
 -14  12   4         59.53         99.02        28.95 o
 -13  12   4          2.68         -4.14        33.26 o
 -12  12   4       1883.33       1871.49        88.89 o
 -11  12   4        167.90        118.09        30.56 o
 -10  12   4       1899.66       2013.81        73.61 o
  -9  12   4        230.76        257.29        30.56 o
  -8  12   4       4850.56       5217.66       115.81 o
  -7  12   4        275.58        321.78        26.93 o
  -6  12   4        405.61        453.54        29.63 o
  -5  12   4       5616.71       5624.95       115.81 o
  -4  12   4          0.37         35.71        13.51 o
  -3  12   4         16.76         24.31        12.58 o
  -2  12   4       6149.22       7034.38       122.99 o
  -1  12   4      29216.75      30378.72       482.92 o
   0  12   4          5.06         -2.19        16.12 o
   1  12   4         16.17         37.56        14.35 o
   2  12   4      10486.39      11553.53       184.95 o
   3  12   4      13431.95      13345.09       217.19 o
   4  12   4       3444.99       2843.58        60.19 o
   5  12   4         81.66         78.00        41.28 o
   6  12   4        493.98        414.04        61.03 o
   7  12   4       2822.85       2636.52       144.51 o
   8  12   4       4453.30       4153.57       200.14 o
   9  12   4         17.73         15.79        31.40 o
  10  12   4        142.73        174.14        44.91 o
  11  12   4        100.01        101.89        41.28 o
  12  12   4        153.82        140.21        46.68 o
 -13  13   4          3.21          3.88        35.03 o
 -12  13   4          3.07         23.38        27.86 o
 -11  13   4       1342.31       1337.17        61.03 o
 -10  13   4       2800.64       2805.93        89.73 o
  -9  13   4         42.68         46.00        22.45 o
  -8  13   4       3452.76       3209.34        89.73 o
  -7  13   4       1693.96       1750.95        56.56 o
  -6  13   4      29325.71      30784.24       551.12 o
  -5  13   4        487.29        492.71        29.63 o
  -4  13   4       3269.92       3259.06        68.20 o
  -3  13   4        761.58        834.75        33.26 o
  -2  13   4      14403.80      15602.77       240.57 o
  -1  13   4       5254.71       5523.91       107.71 o
   0  13   4       5537.15       4694.99        78.08 o
   1  13   4      10560.80      11047.91       160.72 o
   2  13   4       2478.95       2417.72        56.56 o
   3  13   4       2436.62       2121.19        53.85 o
   4  13   4       8727.99       7871.83       311.48 o
   5  13   4        401.51        345.75        54.78 o
   6  13   4         89.92        175.83        57.48 o
   7  13   4        239.66        193.89        52.08 o
   8  13   4       1481.93       1373.04       107.71 o
   9  13   4         91.33         89.39        36.80 o
  10  13   4          2.34          0.34        33.26 o
  11  13   4          5.03          4.98        37.73 o
 -13  14   4        130.72        148.73        35.03 o
 -12  14   4        314.94        279.32        36.80 o
 -11  14   4        423.10        417.75        38.58 o
 -10  14   4         22.96         22.37        21.53 o
  -9  14   4       1618.41       1670.09        66.43 o
  -8  14   4        558.51        550.11        41.28 o
  -7  14   4      10675.57      10862.20       244.12 o
  -6  14   4        522.13        466.63        30.56 o
  -5  14   4       6341.94       6365.75       136.41 o
  -4  14   4        993.42        820.23        36.80 o
  -3  14   4      17498.23      18794.21       284.55 o
  -2  14   4       1048.45       1296.06        42.21 o
  -1  14   4      19960.55      18907.49       275.60 o
   0  14   4       5257.59       4621.29        80.78 o
   1  14   4        111.92        143.25        17.98 o
   2  14   4        229.32        285.90        26.00 o
   3  14   4       6427.08       5844.84        97.83 o
   4  14   4        517.09        546.23        72.68 o
   5  14   4       1715.56       1743.44       128.39 o
   6  14   4        631.63        568.26        72.68 o
   7  14   4         48.73         37.06        42.21 o
   8  14   4        211.44        169.50        53.85 o
   9  14   4        167.44        196.51        63.73 o
  10  14   4        135.26        135.48        43.98 o
  11  14   4         36.19         27.94        40.43 o
 -13  15   4         27.30         24.40        31.40 o
 -12  15   4          0.54         21.61        30.56 o
 -11  15   4        598.03        675.13        50.23 o
 -10  15   4       1648.57       1727.74        74.54 o
  -9  15   4         74.42         83.74        26.93 o
  -8  15   4        236.41        203.01        28.70 o
  -7  15   4       2044.51       2107.34        79.85 o
  -6  15   4      11422.85      10875.79       206.47 o
  -5  15   4       1000.55        857.71        37.73 o
  -4  15   4        328.60        316.80        26.00 o
  -3  15   4        276.41        323.80        24.23 o
  -2  15   4      16776.90      15317.20       200.14 o
  -1  15   4        691.66        938.24        36.80 o
   0  15   4       2002.43       2241.64        59.26 o
   1  15   4        849.91       1027.12        39.50 o
   2  15   4       6334.40       5615.33        88.89 o
   3  15   4        877.70        947.44        43.05 o
   4  15   4        348.75        457.01        76.31 o
   5  15   4         72.25         30.81        40.43 o
   6  15   4         52.82         73.61        48.45 o
   7  15   4       1051.52        959.51        94.29 o
   8  15   4         80.77         99.35        55.63 o
   9  15   4        410.47        315.78        72.68 o
  10  15   4         46.63         56.47        41.28 o
  11  15   4         29.22         26.84        42.21 o
 -12  16   4       1064.57       1227.69        70.91 o
 -11  16   4          0.04          7.85        26.93 o
 -10  16   4       1319.29       1398.62        74.54 o
  -9  16   4        588.55        575.27        43.98 o
  -8  16   4        514.32        611.73        45.75 o
  -7  16   4          7.21         13.34        22.45 o
  -6  16   4         73.72         69.30        24.23 o
  -5  16   4       3669.10       3212.88        79.85 o
  -4  16   4        686.49        618.06        33.26 o
  -3  16   4        588.47        803.69        43.05 o
  -2  16   4       4415.47       4369.66        79.01 o
  -1  16   4       2845.65       2947.24        61.03 o
   0  16   4         66.09        106.61        19.75 o
   1  16   4        255.81        186.47        17.05 o
   2  16   4       8200.85       8081.84       126.53 o
   3  16   4        652.05        697.75        60.19 o
   4  16   4        479.26        453.97        45.75 o
   5  16   4        201.13        175.32        51.15 o
   6  16   4        204.68        158.53        56.56 o
   7  16   4         32.89         75.38        55.63 o
   8  16   4        131.98         96.40        52.93 o
   9  16   4         44.15         64.24        61.03 o
  10  16   4         78.54        107.71        67.36 o
 -12  17   4         80.44         64.41        34.10 o
 -11  17   4         65.11        106.02        36.80 o
 -10  17   4         14.37         18.06        28.70 o
  -9  17   4        438.82        402.39        40.43 o
  -8  17   4       2601.15       2652.81        93.36 o
  -7  17   4        611.31        608.36        43.98 o
  -6  17   4       2728.29       2859.87        96.99 o
  -5  17   4        314.30        313.76        33.26 o
  -4  17   4       5153.57       5427.60       146.29 o
  -3  17   4       1529.69       1233.76        50.23 o
  -2  17   4        158.95        168.82        25.15 o
  -1  17   4        638.29        465.70        22.45 o
   0  17   4        954.66       1043.84        37.73 o
   1  17   4         12.12         24.99        17.05 o
   2  17   4        999.49       1064.69        37.73 o
   3  17   4       1685.12       1372.45        68.20 o
   4  17   4         28.61         36.47        32.33 o
   5  17   4         31.79          4.90        35.88 o
   6  17   4       2130.33       2211.76       162.49 o
   7  17   4        558.42        598.65        91.59 o
   8  17   4        145.40        114.29        59.26 o
   9  17   4          7.44          4.14        55.63 o
  10  17   4         93.30         85.93        65.50 o
 -11  18   4         51.77         33.43        31.40 o
 -10  18   4          1.74         -2.95        27.86 o
  -9  18   4        710.84        738.27        53.85 o
  -8  18   4        212.01        223.35        35.88 o
  -7  18   4         98.09        138.18        33.26 o
  -6  18   4       1355.51       1300.96        62.80 o
  -5  18   4          1.76         28.45        26.00 o
  -4  18   4        476.81        465.19        40.43 o
  -3  18   4        817.12        828.84        51.15 o
  -2  18   4       2457.54       2782.38       101.46 o
  -1  18   4        858.10        653.35        35.03 o
   0  18   4        929.28        879.91        35.03 o
   1  18   4       1086.77        949.72        39.50 o
   2  18   4        271.42        353.60        51.15 o
   3  18   4        117.81        144.34        38.58 o
   4  18   4         45.14         80.53        39.50 o
   5  18   4          4.22         28.53        51.15 o
   6  18   4          4.23         25.83        52.93 o
   7  18   4       1150.67       1079.12       115.81 o
   8  18   4        214.62        173.89        68.20 o
   9  18   4         62.27         30.81        58.33 o
 -11  19   4        137.00        139.28        38.58 o
 -10  19   4        198.42        195.08        38.58 o
  -9  19   4        157.41        108.55        34.10 o
  -8  19   4         11.40         14.94        28.70 o
  -7  19   4        233.64        185.12        32.33 o
  -6  19   4         15.89         32.33        26.93 o
  -5  19   4         12.14          7.26        25.15 o
  -4  19   4        260.57        221.75        33.26 o
  -3  19   4        414.95        559.40        49.38 o
  -2  19   4       2880.10       2569.16        88.89 o
  -1  19   4        105.91        107.37        30.56 o
   0  19   4        469.67        382.13        30.56 o
   1  19   4       2902.71       3210.10        97.83 o
   2  19   4         19.76         13.76        33.26 o
   3  19   4       4514.81       4201.35       148.14 o
   4  19   4       1719.92       1607.29        92.43 o
   5  19   4        251.13        215.50        68.20 o
   6  19   4       1018.75        964.07       113.11 o
   7  19   4       1227.98       1189.28       124.76 o
   8  19   4        284.54        351.49        87.96 o
   9  19   4          4.93         20.09        67.36 o
 -10  20   4        384.90        400.79        50.23 o
  -9  20   4        511.99        478.53        49.38 o
  -8  20   4        130.17        118.43        35.03 o
  -7  20   4        994.67       1026.03        61.96 o
  -6  20   4       1005.00        836.27        52.93 o
  -5  20   4         26.21          0.84        25.15 o
  -4  20   4        439.22        494.32        49.38 o
  -3  20   4       1836.09       1923.58        86.18 o
  -2  20   4       2366.01       2423.29        97.83 o
  -1  20   4       1031.84        819.47        48.45 o
   0  20   4          0.60         -7.09        28.70 o
   1  20   4          1.33         -5.57        35.88 o
   2  20   4       4448.46       4290.99       158.86 o
   3  20   4        668.87        640.18        63.73 o
   4  20   4        637.96        579.49        63.73 o
   5  20   4        165.74        171.10        48.45 o
   6  20   4       2092.80       2179.77       168.74 o
   7  20   4        412.53        404.50        90.66 o
   8  20   4        225.29        229.68        80.78 o
 -10  21   4         27.18         48.03        36.80 o
  -9  21   4        786.29        840.49        65.50 o
  -8  21   4        106.99        132.36        39.50 o
  -7  21   4         17.69         14.43        30.56 o
  -6  21   4       3310.12       3280.83       113.96 o
  -5  21   4       1200.15       1207.60        69.13 o
  -4  21   4         89.10         60.10        32.33 o
  -3  21   4          3.88         -5.91        29.63 o
  -2  21   4       6522.29       5886.04       198.37 o
  -1  21   4        231.77        226.14        40.43 o
   0  21   4        918.23        811.54        72.68 o
   1  21   4        208.64        254.42        37.90 o
   2  21   4       3538.01       3298.31       137.34 o
   3  21   4       2201.05       2347.83       124.76 o
   4  21   4        216.64        284.55        56.56 o
   5  21   4        124.65        107.63        45.75 o
   6  21   4          1.66         40.52        70.91 o
   7  21   4        834.67        820.74       115.81 o
   8  21   4          2.82         11.06        67.36 o
  -9  22   4         16.76          7.01        35.03 o
  -8  22   4        137.73        191.87        44.91 o
  -7  22   4        756.69        698.93        57.48 o
  -6  22   4        586.44        423.33        44.91 o
  -5  22   4       1401.03       1405.46        75.38 o
  -4  22   4        391.30        327.94        43.05 o
  -3  22   4       1880.27       1668.23        77.24 o
  -2  22   4        286.32        266.83        42.21 o
  -1  22   4       5662.17       5161.02       181.32 o
   0  22   4        271.14        322.45        41.45 o
   1  22   4        205.93        242.52        37.39 o
   2  22   4        115.57        157.34        33.01 o
   3  22   4       1264.84       1266.77        91.59 o
   4  22   4        221.40        183.76        49.38 o
   5  22   4         71.48         64.24        43.05 o
   6  22   4         95.08         89.98        68.20 o
   7  22   4         34.58         27.52        66.43 o
  -8  23   4         13.03         15.87        35.88 o
  -7  23   4        934.35        850.79        63.73 o
  -6  23   4        679.68        672.34        57.48 o
  -5  23   4          3.64         10.80        31.40 o
  -4  23   4        109.17        127.72        40.43 o
  -3  23   4        134.89         97.92        34.10 o
  -2  23   4        854.30        904.98        67.36 o
  -1  23   4        398.71        472.20        46.68 o
   0  23   4        111.10        153.21        32.84 o
   1  23   4         50.98         91.33        28.28 o
   2  23   4        739.68        789.93        59.59 o
   3  23   4        642.85        725.44        56.30 o
   4  23   4         14.47          5.06        61.03 o
   5  23   4         37.73         25.49        63.73 o
   6  23   4          0.90         15.03        69.98 o
  -7  24   4        144.91        182.41        47.61 o
  -6  24   4        542.04        696.74        64.66 o
  -5  24   4         66.23        135.57        42.21 o
  -4  24   4         89.94        123.24        39.50 o
  -3  24   4         80.36         66.52        35.88 o
  -2  24   4         89.85        131.85        53.85 o
  -1  24   4         13.07         46.93        23.89 o
   0  24   4        644.54        720.54        56.47 o
   1  24   4          5.19         45.92        22.71 o
   2  24   4        173.27        223.52        35.79 o
   3  24   4         97.73        133.46        31.91 o
   4  24   4        974.52        989.05        66.77 o
   5  24   4         96.20        118.85        88.89 o
  -6  25   4         35.86         14.52        37.73 o
  -5  25   4          6.71        -10.21        32.33 o
  -4  25   4         11.27         29.12        38.58 o
  -3  25   4        224.05        327.94        69.98 o
  -2  25   4        986.17       1006.53        66.52 o
  -1  25   4        116.92        142.91        32.58 o
   0  25   4        138.88        168.32        34.02 o
   1  25   4         43.96         86.78        27.35 o
   2  25   4        227.85        295.44        39.50 o
   3  25   4         56.95        106.36        28.87 o
   4  25   4         29.37         60.27        26.08 o
  -5  26   4        137.01        186.21        33.76 o
  -4  26   4        296.49        268.18        65.50 o
  -3  26   4        385.96        422.06        46.17 o
  -2  26   4         99.45        129.91        31.40 o
  -1  26   4        152.03        186.13        35.12 o
   0  26   4         56.50        105.43        28.78 o
   1  26   4          2.03         44.82        21.69 o
   2  26   4        324.22        378.67        43.73 o
   3  26   4          0.12         37.23        20.77 o
  -2  27   4          2.05         27.18        21.86 o
  -1  27   4         37.07         68.96        26.67 o
   0  27   4         53.48        103.66        28.36 o
 -15   0   5        336.49        380.87        44.49 o
 -13   0   5        128.49        177.35        33.93 o
 -11   0   5        328.61        427.46        44.99 o
  -9   0   5       3024.23       3296.62       129.49 o
  -7   0   5      12169.11      12694.70       346.76 o
  -5   0   5      69240.36      73214.35      1450.62 o
  -3   0   5      68502.24      71916.18      1401.24 o
  -1   0   5      36730.00      41193.06       854.59 o
   1   0   5      23971.12      26085.37       542.18 o
   3   0   5       4208.12       4425.04       110.41 o
   5   0   5      39626.15      43307.41       882.36 o
   7   0   5        223.54        331.57        55.63 o
   9   0   5       4587.25       4377.09       205.54 o
  11   0   5        560.79        519.98        78.08 o
  13   0   5          0.31          5.99        52.93 o
 -15   1   5        186.81        235.09        37.65 o
 -14   1   5          4.34         41.62        22.79 o
 -13   1   5        209.68        277.63        38.41 o
 -12   1   5          2.94         31.99        22.12 o
 -11   1   5       3215.29       3416.40       133.88 o
 -10   1   5        775.88        863.36        62.13 o
  -9   1   5       2599.48       2695.61       116.15 o
  -8   1   5         95.66        139.95        31.82 o
  -7   1   5       8614.55       8994.84       266.15 o
  -6   1   5       7199.86       6853.14        89.73 o
  -5   1   5        932.57        879.15        18.82 o
  -4   1   5      24447.92      26013.36       368.04 o
  -3   1   5      20897.74      23211.48       342.04 o
  -2   1   5      10175.12      10197.96       128.39 o
  -1   1   5        125.35        154.05        13.51 o
   0   1   5      67367.09      74279.55      1072.71 o
   1   1   5      17798.53      18585.54       267.50 o
   2   1   5        348.46        320.60        16.12 o
   3   1   5        610.34        551.80        20.68 o
   4   1   5      25301.76      27295.33       399.44 o
   5   1   5       2048.09       1730.44        38.58 o
   6   1   5        552.85        566.83        44.91 o
   7   1   5          1.67         -1.94        22.45 o
   8   1   5       3831.03       3881.76       138.27 o
   9   1   5       1445.29       1518.74        79.85 o
  10   1   5         12.29         32.25        33.26 o
  11   1   5        194.51        184.10        40.43 o
  12   1   5          0.75          7.68        32.33 o
  13   1   5        232.73        280.84        52.08 o
 -15   2   5        145.51        177.52        34.78 o
 -14   2   5        187.03        223.18        37.14 o
 -13   2   5        316.62        370.99        43.13 o
 -12   2   5         26.46         54.28        25.83 o
 -11   2   5        351.58        389.56        44.23 o
 -10   2   5       9251.30       9625.48       279.32 o
  -9   2   5        836.08        931.06        63.73 o
  -8   2   5       1606.65       1809.87        89.98 o
  -7   2   5        943.50        881.18        21.53 o
  -6   2   5      15104.24      15295.00       214.57 o
  -5   2   5       6102.32       7354.38       107.71 o
  -4   2   5      11513.54      12810.93       178.62 o
  -3   2   5       1585.61       1203.04        22.45 o
  -2   2   5        174.38        177.43         8.95 o
  -1   2   5      10198.13      10199.74       146.29 o
   0   2   5      11158.77      12374.27       183.09 o
   1   2   5        462.02        362.46        12.58 o
   2   2   5          3.50         33.09        10.80 o
   3   2   5      14662.96      14771.06       209.17 o
   4   2   5        350.51        358.33        17.05 o
   5   2   5        996.43        866.66        26.00 o
   6   2   5       3730.32       3600.76       119.36 o
   7   2   5       1071.20        975.63        53.85 o
   8   2   5       1487.67       1400.31        72.68 o
   9   2   5         17.96          6.16        26.93 o
  10   2   5       1718.39       1639.28        82.55 o
  11   2   5          3.98          5.74        31.40 o
  12   2   5         21.76         29.29        35.03 o
  13   2   5         16.79          4.56        36.80 o
 -15   3   5         98.26        130.50        31.82 o
 -14   3   5       1215.00       1339.53        76.31 o
 -13   3   5          5.39         44.40        22.71 o
 -12   3   5        165.64        223.35        36.63 o
 -11   3   5       1679.16       1824.31        90.83 o
 -10   3   5       1161.71       1257.31        75.21 o
  -9   3   5       1384.79       1478.22        82.47 o
  -8   3   5       8942.92       9996.13       206.47 o
  -7   3   5       1136.16       1229.21        26.00 o
  -6   3   5       1187.46       1018.01        21.53 o
  -5   3   5      12643.24      13123.68       184.95 o
  -4   3   5        310.47        295.86         9.88 o
  -3   3   5       2619.49       2050.53        28.70 o
  -2   3   5        297.12        401.13        15.28 o
  -1   3   5       2408.89       2053.23        35.88 o
   0   3   5        186.52        249.01        17.98 o
   1   3   5        192.10        189.59        12.58 o
   2   3   5       7204.24       7843.13       125.69 o
   3   3   5        728.15        705.68        20.68 o
   4   3   5        646.72        843.36        31.40 o
   5   3   5       3757.20       3486.97        63.73 o
   6   3   5      11141.08      10846.08       289.03 o
   7   3   5         29.56         26.59        25.15 o
   8   3   5         60.73         33.34        25.15 o
   9   3   5       1235.31       1208.19        69.13 o
  10   3   5        241.52        230.95        39.50 o
  11   3   5        193.74        182.08        40.43 o
  12   3   5         94.33         91.25        38.58 o
  13   3   5        147.47        197.44        34.61 o
 -15   4   5        599.28        696.90        55.29 o
 -14   4   5        259.19        324.31        41.19 o
 -13   4   5       1910.10       2049.10        97.07 o
 -12   4   5        163.48        208.58        36.13 o
 -11   4   5        291.68        359.00        43.05 o
 -10   4   5        438.15        504.78        48.96 o
  -9   4   5       2638.91       2762.46        56.56 o
  -8   4   5       1261.64       1337.84        27.86 o
  -7   4   5        215.57        216.26        10.80 o
  -6   4   5        274.28        324.48        14.35 o
  -5   4   5       8842.39       9067.10       135.57 o
  -4   4   5       2225.21       1653.29        29.63 o
  -3   4   5       6546.23       6672.08        80.78 o
  -2   4   5      64813.77      66893.01       815.08 o
  -1   4   5       1052.35       1203.21        29.63 o
   0   4   5      20108.88      22255.27       328.53 o
   1   4   5      11443.41      11990.03       183.09 o
   2   4   5       9848.01       8947.74       127.46 o
   3   4   5        372.89        444.26        20.68 o
   4   4   5       8720.22       8701.85       131.94 o
   5   4   5       5288.24       5592.62        94.29 o
   6   4   5         59.33         69.05        26.00 o
   7   4   5       2317.70       2398.48        96.99 o
   8   4   5        164.64        185.28        35.03 o
   9   4   5        338.65        405.35        46.68 o
  10   4   5        178.91        186.97        37.73 o
  11   4   5        692.17        679.26        59.26 o
  12   4   5          0.29          2.19        32.33 o
 -15   5   5          0.79         35.79        21.36 o
 -14   5   5        666.69        661.20        58.33 o
 -13   5   5        298.09        237.70        35.88 o
 -12   5   5        966.36        941.87        38.58 o
 -11   5   5          5.10          9.54        11.65 o
 -10   5   5       9506.66       9860.65       147.21 o
  -9   5   5       5209.82       5029.34        74.54 o
  -8   5   5        668.42        548.42        17.05 o
  -7   5   5         67.49        115.14        19.75 o
  -6   5   5       4855.74       4431.28        65.50 o
  -5   5   5      16169.77      17134.93       254.08 o
  -4   5   5       3622.03       3751.85        62.80 o
  -3   5   5      15199.75      15140.45       178.62 o
  -2   5   5      21658.32      21619.05       246.82 o
  -1   5   5        476.38        524.11        18.82 o
   0   5   5      15994.13      15070.72       203.77 o
   1   5   5      16981.17      16997.84       243.27 o
   2   5   5        148.60        154.05        14.35 o
   3   5   5        132.79        112.18        12.58 o
   4   5   5       1932.57       1567.11        35.03 o
   5   5   5        413.64        371.33        18.82 o
   6   5   5       1024.10       1186.83        66.43 o
   7   5   5        214.56        204.87        33.26 o
   8   5   5       1272.35       1281.79        72.68 o
   9   5   5        245.66        267.25        39.50 o
  10   5   5          1.48          0.25        28.70 o
  11   5   5          4.12         -8.61        28.70 o
  12   5   5        240.53        249.86        45.75 o
 -15   6   5          7.45         27.77        37.73 o
 -14   6   5         92.50         63.82        24.23 o
 -13   6   5        601.84        632.75        41.28 o
 -12   6   5        192.44        234.50        23.30 o
 -11   6   5         90.29         83.57        12.58 o
 -10   6   5       4452.45       4530.81        76.31 o
  -9   6   5       4303.94       4199.07        61.03 o
  -8   6   5      15427.96      15524.69       218.12 o
  -7   6   5       1909.53       1924.42        42.21 o
  -6   6   5       3437.19       3546.82        66.43 o
  -5   6   5       2145.65       2086.75        45.75 o
  -4   6   5      35248.24      34283.95       505.37 o
  -3   6   5       4142.41       3891.98        59.26 o
  -2   6   5          5.01         21.53         9.88 o
  -1   6   5       2600.28       3255.93        58.33 o
   0   6   5      16164.72      15522.49       219.05 o
   1   6   5       1407.20       1229.80        29.63 o
   2   6   5       4741.72       5012.29        83.48 o
   3   6   5        612.48        667.02        24.23 o
   4   6   5          3.77         -2.11        10.80 o
   5   6   5       4104.92       4144.62        77.24 o
   6   6   5          1.28          6.42        22.45 o
   7   6   5        155.66        153.63        33.26 o
   8   6   5       1692.48       1559.26        74.54 o
   9   6   5        358.00        345.58        44.91 o
  10   6   5        263.26        287.68        44.91 o
  11   6   5        165.81        161.65        42.21 o
  12   6   5         44.28         39.50        36.80 o
 -15   7   5         38.44         75.72        27.18 o
 -14   7   5         61.64         67.61        27.86 o
 -13   7   5         13.34          9.12        21.53 o
 -12   7   5        129.76        129.74        26.00 o
 -11   7   5       1621.21       1805.40        51.15 o
 -10   7   5       2294.26       2232.95        42.21 o
  -9   7   5       7777.37       8412.65       132.86 o
  -8   7   5         99.19        124.76        12.58 o
  -7   7   5      10724.39       9900.16       140.04 o
  -6   7   5      14999.73      16546.41       245.98 o
  -5   7   5      28518.32      29088.49       447.89 o
  -4   7   5      11703.22      12778.26       216.35 o
  -3   7   5       1476.37       1317.42        26.93 o
  -2   7   5       3782.48       4515.95        76.31 o
  -1   7   5      10981.29      11049.26       150.84 o
   0   7   5      20427.65      21729.04       318.65 o
   1   7   5        126.26        118.43        11.65 o
   2   7   5        588.99        540.83        22.45 o
   3   7   5       5082.85       4909.98        81.71 o
   4   7   5      14816.50      14254.38       205.54 o
   5   7   5       1494.39       1471.89        40.43 o
   6   7   5       3399.78       3463.25       123.92 o
   7   7   5       6203.01       6020.08       184.95 o
   8   7   5       2873.78       2719.50       108.64 o
   9   7   5         48.75         68.20        32.33 o
  10   7   5        256.59        255.01        41.28 o
  11   7   5         92.00         89.48        37.73 o
  12   7   5         43.74         44.99        38.58 o
 -14   8   5        290.15        281.34        37.73 o
 -13   8   5        825.63        916.29        55.63 o
 -12   8   5        931.58       1018.34        59.26 o
 -11   8   5         21.12         15.79        14.35 o
 -10   8   5       2585.19       2482.89        53.85 o
  -9   8   5       1828.29       1917.33        43.05 o
  -8   8   5       5891.68       6146.03        99.61 o
  -7   8   5        184.32        172.03        13.51 o
  -6   8   5        367.85        376.14        17.05 o
  -5   8   5      10098.58      10636.15       162.49 o
  -4   8   5      20382.46      22179.80       327.60 o
  -3   8   5      16188.45      17039.12       218.12 o
  -2   8   5        356.05        385.68        18.82 o
  -1   8   5     105099.38     111279.52      1445.22 o
   0   8   5          9.70          1.10         8.95 o
   1   8   5      12643.25      13113.72       193.89 o
   2   8   5        376.55        427.80        20.68 o
   3   8   5      28878.57      29530.04       421.89 o
   4   8   5       2480.41       2417.13        52.08 o
   5   8   5       2409.21       2342.09        66.43 o
   6   8   5       1387.01       1139.98        56.56 o
   7   8   5        807.36        700.03        52.08 o
   8   8   5        500.32        476.84        46.68 o
   9   8   5         44.69          9.29        26.93 o
  10   8   5        701.76        736.58        61.96 o
  11   8   5         10.11          1.52        33.26 o
  12   8   5          2.46         12.83        38.58 o
 -14   9   5         15.54         14.77        29.63 o
 -13   9   5         24.62         27.18        26.93 o
 -12   9   5        518.42        557.20        35.88 o
 -11   9   5        595.71        527.66        31.40 o
 -10   9   5        417.20        467.47        27.86 o
  -9   9   5       1483.91       1431.20        40.43 o
  -8   9   5        847.24        871.38        28.70 o
  -7   9   5       1214.10       1329.91        36.80 o
  -6   9   5        117.95        121.81        13.51 o
  -5   9   5      13329.41      13539.83       199.30 o
  -4   9   5       5318.00       5123.38        77.24 o
  -3   9   5       2629.92       2708.78        46.68 o
  -2   9   5      10133.00       9465.94       140.04 o
  -1   9   5      12838.81      12902.18       178.62 o
   0   9   5      47337.03      48505.83       637.31 o
   1   9   5       8414.59       8600.72       135.57 o
   2   9   5       9126.28       9205.36       140.04 o
   3   9   5       2242.42       2227.04        50.23 o
   4   9   5       9168.18       9840.39       156.16 o
   5   9   5       4169.02       3865.13       125.69 o
   6   9   5        377.61        388.38        43.05 o
   7   9   5        737.91        637.48        51.15 o
   8   9   5        108.44        106.11        33.26 o
   9   9   5        836.05        823.69        62.80 o
  10   9   5          3.13          5.06        31.40 o
  11   9   5        147.69        131.43        41.28 o
  12   9   5         15.73         45.24        43.05 o
 -14  10   5         15.17          4.98        23.30 o
 -13  10   5         11.91         -3.80        21.53 o
 -12  10   5        429.94        404.25        33.26 o
 -11  10   5         90.10         91.16        22.45 o
 -10  10   5       2755.50       2650.95        66.43 o
  -9  10   5          4.31         15.36        15.28 o
  -8  10   5       1354.87       1320.45        44.91 o
  -7  10   5        171.67        175.66        16.12 o
  -6  10   5      23454.90      22643.05       317.81 o
  -5  10   5         39.80         21.61        11.65 o
  -4  10   5      20156.36      21697.30       283.62 o
  -3  10   5       2364.09       2242.15        45.75 o
  -2  10   5      13716.68      14392.56       217.19 o
  -1  10   5        374.41        323.47        14.35 o
   0  10   5         89.71        120.20        14.35 o
   1  10   5       1733.55       1776.19        43.05 o
   2  10   5       3140.29       3302.53        72.68 o
   3  10   5       5311.23       5503.06        96.99 o
   4  10   5       4186.61       3973.10        77.24 o
   5  10   5        493.66        519.13        45.75 o
   6  10   5       2119.35       2277.43       104.16 o
   7  10   5        520.38        578.39        56.56 o
   8  10   5       2483.78       2552.28       110.41 o
   9  10   5        119.39        135.23        39.50 o
  10  10   5        893.85        881.60        69.13 o
  11  10   5         42.26         26.59        36.80 o
  12  10   5          8.85         29.71        40.43 o
 -14  11   5        401.73        371.41        38.58 o
 -13  11   5         97.05        122.48        28.70 o
 -12  11   5        253.50        258.64        31.40 o
 -11  11   5        229.05        207.40        28.70 o
 -10  11   5       1432.05       1395.67        48.45 o
  -9  11   5       1697.91       1585.68        48.45 o
  -8  11   5        870.38        971.24        39.50 o
  -7  11   5        223.04        196.93        18.82 o
  -6  11   5        352.03        388.55        22.45 o
  -5  11   5      23713.82      24152.76       398.59 o
  -4  11   5       2046.91       1930.67        37.73 o
  -3  11   5       5651.86       4943.24        73.61 o
  -2  11   5       4082.95       3723.24        65.50 o
  -1  11   5       6064.39       6475.49       121.22 o
   0  11   5      10731.53      10785.47       166.97 o
   1  11   5      12628.56      12662.20       193.89 o
   2  11   5        368.40        392.94        25.15 o
   3  11   5        106.38        145.10        20.68 o
   4  11   5       6105.76       6750.92       133.71 o
   5  11   5       9019.98       9323.12       271.97 o
   6  11   5        760.01        779.63        57.48 o
   7  11   5         86.24         74.37        31.40 o
   8  11   5        145.30        148.48        38.58 o
   9  11   5       1456.24       1518.65        88.89 o
  10  11   5        263.49        252.39        46.68 o
  11  11   5          0.02          2.03        36.80 o
 -14  12   5          4.24         40.94        22.71 o
 -13  12   5       1396.15       1444.62        65.50 o
 -12  12   5        532.79        467.64        38.58 o
 -11  12   5         83.20         58.84        22.45 o
 -10  12   5         47.72         37.48        22.45 o
  -9  12   5       4303.15       4583.06       107.71 o
  -8  12   5       3277.73       2978.22        71.83 o
  -7  12   5       1268.06       1198.06        43.05 o
  -6  12   5        306.15        244.71        19.75 o
  -5  12   5       1298.88       1036.83        35.03 o
  -4  12   5       5714.93       5702.95        86.18 o
  -3  12   5       6040.23       6204.61       100.53 o
  -2  12   5        848.92        863.03        34.10 o
  -1  12   5      11144.06      10465.46       173.21 o
   0  12   5       1908.30       1891.33        47.61 o
   1  12   5      17894.60      19134.56       291.73 o
   2  12   5       1830.54       1811.73        49.38 o
   3  12   5       6409.77       6579.48       123.92 o
   4  12   5        181.78        166.04        46.68 o
   5  12   5       2021.53       2028.08       129.23 o
   6  12   5        912.53        844.29        61.03 o
   7  12   5         14.28         -2.70        27.86 o
   8  12   5         70.92         85.76        35.88 o
   9  12   5          0.04          0.42        33.26 o
  10  12   5        175.34        192.21        47.61 o
  11  12   5        376.62        302.36        51.15 o
 -13  13   5         63.66         46.85        27.86 o
 -12  13   5         99.55        114.21        29.63 o
 -11  13   5         28.30         34.95        25.15 o
 -10  13   5        726.10        751.86        45.75 o
  -9  13   5       4677.51       4286.26        96.06 o
  -8  13   5        882.58        828.92        37.73 o
  -7  13   5       3119.14       3287.00        83.48 o
  -6  13   5         29.37         48.71        18.82 o
  -5  13   5      18415.28      17633.63       304.30 o
  -4  13   5        708.28        735.40        34.10 o
  -3  13   5      15146.57      16359.94       256.70 o
  -2  13   5         59.14         47.44        15.28 o
  -1  13   5       6109.83       6318.31       124.76 o
   0  13   5       4649.82       4581.79        84.41 o
   1  13   5       4232.45       4034.80        77.24 o
   2  13   5        770.71        749.32        30.56 o
   3  13   5       1525.88       1176.36        37.73 o
   4  13   5       5599.96       5677.71       262.10 o
   5  13   5        494.74        338.32        48.45 o
   6  13   5        387.15        341.02        59.26 o
   7  13   5        347.13        369.72        47.61 o
   8  13   5          0.21          2.11        30.56 o
   9  13   5         79.51         62.04        35.88 o
  10  13   5          0.78         -6.84        35.03 o
  11  13   5          1.54         -4.73        38.58 o
 -13  14   5          6.49         -8.36        28.70 o
 -12  14   5        613.74        622.12        46.68 o
 -11  14   5        204.70        144.51        28.70 o
 -10  14   5          6.51         -0.76        21.53 o
  -9  14   5        213.52        227.49        30.56 o
  -8  14   5       7800.08       7646.87       155.32 o
  -7  14   5        768.44        824.62        40.43 o
  -6  14   5       2184.39       1994.31        60.19 o
  -5  14   5        288.93        211.62        21.53 o
  -4  14   5      32042.24      31790.93       548.51 o
  -3  14   5        100.39         71.16        15.28 o
  -2  14   5          2.10          1.69        14.35 o
  -1  14   5        666.09        533.23        26.93 o
   0  14   5       6810.37       6958.41       116.66 o
   1  14   5        277.45        177.69        17.05 o
   2  14   5        710.13        511.20        23.30 o
   3  14   5        336.68        360.61        26.93 o
   4  14   5       2562.69       2667.84       159.79 o
   5  14   5        339.58        381.79        71.83 o
   6  14   5        420.79        369.05        64.66 o
   7  14   5        190.01        120.12        47.61 o
   8  14   5       1385.94       1519.67        94.29 o
   9  14   5         14.05         22.45        36.80 o
  10  14   5          0.59         -7.01        38.58 o
 -13  15   5        128.32        188.91        33.85 o
 -12  15   5        334.90        356.39        42.21 o
 -11  15   5         94.59        108.30        31.40 o
 -10  15   5       1049.17       1067.89        57.48 o
  -9  15   5       1194.46       1368.15        66.43 o
  -8  15   5         32.83         73.35        23.30 o
  -7  15   5       5265.86       5390.96       120.29 o
  -6  15   5       3347.92       3388.63        87.96 o
  -5  15   5        659.66        700.28        36.80 o
  -4  15   5       3476.43       3135.73        77.24 o
  -3  15   5       7088.71       6137.75       122.06 o
  -2  15   5       3199.33       2464.66        52.08 o
  -1  15   5       1289.79       1026.19        35.03 o
   0  15   5      20150.30      21342.69       325.83 o
   1  15   5       2722.01       2434.27        55.63 o
   2  15   5        352.93        316.29        23.30 o
   3  15   5         23.84         14.69        37.73 o
   4  15   5       2883.16       2876.84       174.14 o
   5  15   5         12.99          0.08        36.80 o
   6  15   5        328.45        382.98        74.54 o
   7  15   5        180.32        238.21        70.91 o
   8  15   5          4.76         17.90        36.80 o
   9  15   5        122.35        141.47        49.38 o
  10  15   5          2.24         -8.02        38.58 o
 -12  16   5         48.17         74.62        34.10 o
 -11  16   5         13.90          4.73        27.86 o
 -10  16   5         36.43         28.53        26.93 o
  -9  16   5        754.49        859.14        56.56 o
  -8  16   5         74.21         82.39        26.93 o
  -7  16   5        206.79        154.47        23.30 o
  -6  16   5       4366.09       3781.57        88.89 o
  -5  16   5       1288.47       1331.26        51.15 o
  -4  16   5        486.30        384.24        26.93 o
  -3  16   5       2633.53       2427.35        71.83 o
  -2  16   5       2905.08       2883.76        76.31 o
  -1  16   5       1944.53       2168.71        62.80 o
   0  16   5       1479.56       1083.00        35.03 o
   1  16   5       3498.74       3309.20        71.83 o
   2  16   5       2174.28       2625.97        67.36 o
   3  16   5       2137.44       2342.77       162.49 o
   4  16   5       1179.46       1115.59       101.46 o
   5  16   5       2299.24       2270.76       152.62 o
   6  16   5        288.97        400.11        85.26 o
   7  16   5         25.77         -2.62        45.75 o
   8  16   5        208.80        209.00        69.13 o
   9  16   5          1.05          8.53        40.43 o
  10  16   5         18.50         33.17        43.98 o
 -12  17   5         80.27         96.48        37.73 o
 -11  17   5        724.09        682.39        52.08 o
 -10  17   5        181.83        261.93        41.28 o
  -9  17   5       1178.29       1132.89        59.26 o
  -8  17   5         55.38         66.52        27.86 o
  -7  17   5        229.01        180.30        28.70 o
  -6  17   5         83.73         66.26        20.68 o
  -5  17   5       1366.17       1466.23        56.56 o
  -4  17   5        217.13        144.77        21.53 o
  -3  17   5        266.75        269.95        27.86 o
  -2  17   5         38.36         21.53        17.98 o
  -1  17   5       2149.74       2330.70        73.61 o
   0  17   5        139.88        125.10        20.68 o
   1  17   5       1234.81       1425.04        49.38 o
   2  17   5         45.84         13.93        41.28 o
   3  17   5         20.42          6.25        43.98 o
   4  17   5        515.04        436.92        71.83 o
   5  17   5       1281.08       1432.72       128.39 o
   6  17   5         19.68         41.02        54.78 o
   7  17   5          0.24          9.45        51.15 o
   8  17   5          0.54         13.17        55.63 o
   9  17   5        990.99       1021.38        87.96 o
 -11  18   5         51.34         38.75        33.26 o
 -10  18   5        471.36        502.25        48.45 o
  -9  18   5          3.48         23.04        30.56 o
  -8  18   5        312.45        367.02        42.21 o
  -7  18   5        196.72        208.83        35.03 o
  -6  18   5       2233.61       2425.57        91.59 o
  -5  18   5       1832.32       1527.01        53.85 o
  -4  18   5       1243.21       1233.85        52.93 o
  -3  18   5       1444.19       1569.55        61.96 o
  -2  18   5       3816.09       3818.62       120.29 o
  -1  18   5        372.63        323.13        30.56 o
   0  18   5         54.27         23.72        19.75 o
   1  18   5        871.56       1116.77        46.68 o
   2  18   5       1153.60       1111.54       111.34 o
   3  18   5        992.48       1094.15       119.36 o
   4  18   5       2257.95       2233.54       161.56 o
   5  18   5        203.97        189.08        65.50 o
   6  18   5        879.29        818.29       102.31 o
   7  18   5          4.05         -1.52        52.93 o
   8  18   5        870.38        870.79       115.81 o
   9  18   5         75.22         66.26        49.38 o
 -11  19   5        508.68        547.66        52.93 o
 -10  19   5         49.45         87.79        35.88 o
  -9  19   5         10.60          0.25        29.63 o
  -8  19   5          6.12          3.38        28.70 o
  -7  19   5       1269.06       1253.26        66.43 o
  -6  19   5        229.74        197.10        34.10 o
  -5  19   5        912.89        991.08        61.96 o
  -4  19   5        455.23        599.32        44.91 o
  -3  19   5         53.04         48.87        25.15 o
  -2  19   5        191.23        225.38        31.40 o
  -1  19   5         25.33         73.52        27.86 o
   0  19   5       7253.93       7779.06       175.91 o
   1  19   5         24.09         25.49        56.56 o
   2  19   5         33.48         31.49        55.63 o
   3  19   5        106.85        105.68        59.26 o
   4  19   5       3398.74       3284.46       202.84 o
   5  19   5        860.45        757.34        98.76 o
   6  19   5        171.38        161.48        70.91 o
   7  19   5         86.20         71.58        63.73 o
   8  19   5        121.04         54.70        63.73 o
 -10  20   5          2.01         35.54        35.88 o
  -9  20   5          1.51         10.38        32.33 o
  -8  20   5        253.14        304.39        45.75 o
  -7  20   5        873.70        752.36        52.93 o
  -6  20   5          0.58         -1.94        28.70 o
  -5  20   5         40.42        124.00        38.58 o
  -4  20   5       2242.79       2238.52        91.59 o
  -3  20   5         31.08         53.69        33.26 o
  -2  20   5        162.03        163.67        36.80 o
  -1  20   5       4557.34       4849.71       125.69 o
   0  20   5       1654.87       1604.16        64.66 o
   1  20   5       4842.33       4926.95       171.61 o
   2  20   5        480.01        387.03        81.71 o
   3  20   5       1394.23       1455.60       138.27 o
   4  20   5        304.51        254.50        74.54 o
   5  20   5       2869.19       2631.29       183.09 o
   6  20   5         58.49         48.45        61.96 o
   7  20   5         89.09         56.89        67.36 o
   8  20   5          7.05         28.36        69.98 o
 -10  21   5          1.14         28.02        21.44 o
  -9  21   5        605.42        647.86        58.33 o
  -8  21   5          0.01          1.27        33.26 o
  -7  21   5        262.84        233.23        40.43 o
  -6  21   5        416.03        445.44        49.38 o
  -5  21   5       3453.07       3487.64       119.36 o
  -4  21   5       1081.11       1040.88        64.66 o
  -3  21   5       2589.28       2054.84        81.71 o
  -2  21   5        223.09        258.22        43.05 o
  -1  21   5       1574.24       1404.70        71.83 o
   0  21   5       1627.04       1689.42        88.38 o
   1  21   5       1274.49       1327.12        77.66 o
   2  21   5         25.42         72.93        25.58 o
   3  21   5         37.21         22.03        63.73 o
   4  21   5        744.04        641.36        99.61 o
   5  21   5          8.36         28.45        67.36 o
   6  21   5          3.07         38.32        66.43 o
   7  21   5         11.89         17.81        65.50 o
  -9  22   5        454.42        517.87        57.48 o
  -8  22   5        478.59        495.50        54.78 o
  -7  22   5         57.42         75.72        37.73 o
  -6  22   5         88.88        150.00        42.21 o
  -5  22   5        236.47        260.92        44.91 o
  -4  22   5       2376.66       2082.36        86.18 o
  -3  22   5        132.85        172.12        43.98 o
  -2  22   5        429.87        443.25        49.38 o
  -1  22   5         36.65         56.89        46.68 o
   0  22   5       1530.73       1604.84        85.34 o
   1  22   5        166.78        216.09        36.63 o
   2  22   5        306.07        357.82        42.37 o
   3  22   5         27.75         75.21        26.34 o
   4  22   5          0.06         -8.86        57.48 o
   5  22   5          0.68        -21.69        61.96 o
   6  22   5          5.73         19.08        69.98 o
  -8  23   5        237.22        207.06        44.91 o
  -7  23   5         40.07         20.51        34.10 o
  -6  23   5        127.00         96.57        37.73 o
  -5  23   5         89.67         63.56        34.10 o
  -4  23   5        483.86        405.43        45.75 o
  -3  23   5        439.22        428.47        47.61 o
  -2  23   5          6.77         29.12        35.03 o
  -1  23   5          4.68         43.30        22.88 o
   0  23   5         26.55         60.27        26.34 o
   1  23   5        521.12        559.06        51.32 o
   2  23   5        755.63        799.89        60.44 o
   3  23   5         25.64         70.99        25.41 o
   4  23   5        115.23        172.88        32.84 o
   5  23   5         48.48         44.32        73.61 o
  -7  24   5          0.73         -9.79        35.03 o
  -6  24   5         17.04         -6.16        33.26 o
  -5  24   5         25.15         48.03        37.73 o
  -4  24   5         47.66         61.20        39.50 o
  -3  24   5          2.94         12.58        34.10 o
  -2  24   5          1.28         36.30        21.44 o
  -1  24   5         73.90        120.71        29.80 o
   0  24   5         48.98         92.43        27.43 o
   1  24   5        224.86        265.31        38.83 o
   2  24   5         37.70         61.79        26.67 o
   3  24   5          3.57         40.35        22.37 o
   4  24   5          0.03         29.63        20.68 o
  -6  25   5         38.44         67.53        27.01 o
  -5  25   5        605.48        642.96        62.80 o
  -4  25   5          3.33         16.21        39.50 o
  -3  25   5         15.47         20.68        49.38 o
  -2  25   5         16.52         55.97        24.82 o
  -1  25   5         32.33         63.48        27.01 o
   0  25   5         48.73        104.50        28.36 o
   1  25   5          0.57         21.86        21.19 o
   2  25   5         26.33         66.60        25.24 o
   3  25   5         51.19        104.16        28.53 o
  -4  26   5         26.22         58.33        25.58 o
  -3  26   5          3.25         34.27        22.28 o
  -2  26   5         39.76         84.41        26.93 o
  -1  26   5        396.01        429.66        46.17 o
   0  26   5          1.63         32.75        21.61 o
   1  26   5        178.20        210.35        36.04 o
 -14   0   6         24.82         54.78        25.83 o
 -12   0   6        178.67        221.75        36.80 o
 -10   0   6       2214.82       2344.03       104.92 o
  -8   0   6      10727.19      11323.68       231.63 o
  -6   0   6      15669.07      14804.06       281.85 o
  -4   0   6      73833.39      77388.94      1537.65 o
  -2   0   6     105389.95     109227.41      1863.56 o
   0   0   6      44440.00      43563.26       827.66 o
   2   0   6      32744.79      35670.92       739.70 o
   4   0   6         79.89         96.31        19.75 o
   6   0   6        946.35        981.20        87.11 o
   8   0   6         69.88         78.08        46.68 o
  10   0   6        229.46        171.78        53.85 o
  12   0   6         25.43         -9.03        46.68 o
 -15   1   6         24.46         51.41        25.58 o
 -14   1   6          0.58         28.36        21.19 o
 -13   1   6        174.40        229.43        36.47 o
 -12   1   6       2822.14       2998.82       122.40 o
 -11   1   6       1589.60       1719.81        88.04 o
 -10   1   6        580.33        637.06        54.19 o
  -9   1   6         76.04        126.20        29.97 o
  -8   1   6      10683.42       9849.43       122.99 o
  -7   1   6      36603.09      37176.16       505.37 o
  -6   1   6       1133.00       1045.10        24.23 o
  -5   1   6       5532.93       6108.29        96.06 o
  -4   1   6      18052.35      17377.53       236.94 o
  -3   1   6      72968.71      76444.54       923.72 o
  -2   1   6        126.42         99.61         8.95 o
  -1   1   6        190.51        202.67        12.58 o
   0   1   6      12447.24      12438.51       180.39 o
   1   1   6      26134.17      27073.41       426.36 o
   2   1   6       1507.62       1301.21        30.56 o
   3   1   6       6047.05       6289.95       105.01 o
   4   1   6        295.16        255.35        16.12 o
   5   1   6       2580.39       2694.34        56.56 o
   6   1   6       2012.32       1856.55        81.71 o
   7   1   6       1349.39       1291.08        67.36 o
   8   1   6         12.49         40.26        31.40 o
   9   1   6         14.51          2.79        27.86 o
  10   1   6        196.55        197.02        41.28 o
  11   1   6         34.25         14.10        33.26 o
  12   1   6         88.52         96.06        43.05 o
 -15   2   6         82.56        129.49        31.15 o
 -14   2   6          8.80         54.36        23.47 o
 -13   2   6       1308.28       1415.42        80.28 o
 -12   2   6        754.93        836.52        60.44 o
 -11   2   6       2560.81       2732.58       116.07 o
 -10   2   6          6.88         34.27        23.38 o
  -9   2   6      12708.36      13210.03       355.71 o
  -8   2   6        178.27        163.93         9.88 o
  -7   2   6      13176.97      12514.39       157.09 o
  -6   2   6       7527.52       7927.03       110.41 o
  -5   2   6       4383.49       3787.31        56.56 o
  -4   2   6        633.96        781.48        25.15 o
  -3   2   6       1202.57       1269.81        27.86 o
  -2   2   6      13519.20      15349.45       201.07 o
  -1   2   6       2058.50       1846.85        35.03 o
   0   2   6       2022.24       2504.84        49.38 o
   1   2   6      13572.48      13116.84       186.72 o
   2   2   6      23025.94      22907.18       323.13 o
   3   2   6         26.67         14.60        10.80 o
   4   2   6       4141.16       4620.87        85.26 o
   5   2   6       4689.75       4219.07        71.83 o
   6   2   6       4220.61       3739.02       122.99 o
   7   2   6       2059.13       2121.44        93.36 o
   8   2   6        663.96        623.47        51.15 o
   9   2   6        209.45        194.99        38.58 o
  10   2   6        121.60        117.08        39.50 o
  11   2   6        481.38        544.79        61.03 o
  12   2   6          0.22         18.74        40.43 o
 -15   3   6        388.52        456.08        46.68 o
 -14   3   6        105.89        161.14        32.67 o
 -13   3   6       1339.92       1474.93        80.28 o
 -12   3   6        496.75        586.83        51.32 o
 -11   3   6        919.13       1027.97        66.94 o
 -10   3   6        447.59        518.12        49.47 o
  -9   3   6        534.78        425.77        12.58 o
  -8   3   6       7280.44       7358.86       131.09 o
  -7   3   6       5567.33       5091.72        72.68 o
  -6   3   6       2162.33       2230.92        37.73 o
  -5   3   6      14705.85      17275.39       245.98 o
  -4   3   6      21366.30      22792.29       327.60 o
  -3   3   6       3962.93       3298.48        45.75 o
  -2   3   6        192.63        172.79         9.88 o
  -1   3   6       2284.90       1995.58        36.80 o
   0   3   6        318.36        249.18        16.12 o
   1   3   6       1159.65       1016.99        27.86 o
   2   3   6      15281.54      15979.41       238.80 o
   3   3   6        225.26        277.38        20.68 o
   4   3   6        892.04        819.89        26.00 o
   5   3   6       4410.29       4452.30        83.48 o
   6   3   6       6980.65       6581.09       190.26 o
   7   3   6        230.60        308.95        43.98 o
   8   3   6         56.90         47.52        29.63 o
   9   3   6        549.68        597.21        55.63 o
  10   3   6        218.94        229.18        43.98 o
  11   3   6         81.53         68.37        36.80 o
  12   3   6         20.09         25.15        39.50 o
 -15   4   6         58.41        113.87        29.04 o
 -14   4   6         60.73         94.12        29.29 o
 -13   4   6         26.24         64.83        26.00 o
 -12   4   6       2393.90       2520.62       110.66 o
 -11   4   6        740.63        607.85        23.30 o
 -10   4   6         10.11         11.56         8.95 o
  -9   4   6        151.91        127.80         9.88 o
  -8   4   6        404.90        389.48        15.28 o
  -7   4   6         38.67         55.80         9.88 o
  -6   4   6       1008.66        963.31        24.23 o
  -5   4   6         50.18         39.50         7.18 o
  -4   4   6       9916.62      10614.70       149.92 o
  -3   4   6        159.52        132.61         8.95 o
  -2   4   6      14958.13      15772.52       203.77 o
  -1   4   6         44.28         49.80         8.95 o
   0   4   6       6264.22       6558.88       105.01 o
   1   4   6      17016.53      16167.06       219.05 o
   2   4   6       1396.81       1337.34        35.03 o
   3   4   6       1875.11       1833.09        42.21 o
   4   4   6        553.87        591.64        26.00 o
   5   4   6        400.18        346.93        19.75 o
   6   4   6        129.28        109.06        29.63 o
   7   4   6        318.50        309.20        38.58 o
   8   4   6        759.15        756.84        55.63 o
   9   4   6          6.03         -3.46        27.86 o
  10   4   6        617.15        572.40        54.78 o
  11   4   6          0.47         14.77        36.80 o
  12   4   6          0.07          1.69        36.80 o
 -15   5   6        152.49        214.91        35.45 o
 -14   5   6         88.86        135.40        31.23 o
 -13   5   6        269.63        307.60        30.56 o
 -12   5   6       2935.52       2975.69        76.31 o
 -11   5   6       2268.56       2281.74        43.05 o
 -10   5   6          3.50          1.35         9.88 o
  -9   5   6        784.78        690.66        20.68 o
  -8   5   6       8449.60       8540.37       129.23 o
  -7   5   6       4817.97       4615.30        71.83 o
  -6   5   6         34.60         32.75         8.95 o
  -5   5   6       3749.24       3762.24        62.80 o
  -4   5   6        196.78        201.49        12.58 o
  -3   5   6        156.68        140.21         9.88 o
  -2   5   6        935.26        980.53        27.86 o
  -1   5   6       4936.39       4240.68        62.80 o
   0   5   6      37393.96      38723.17       548.51 o
   1   5   6       1198.24       1035.82        26.93 o
   2   5   6       2969.20       2883.26        55.63 o
   3   5   6        572.51        523.35        22.45 o
   4   5   6       8143.08       7943.32       123.92 o
   5   5   6        506.81        534.83        29.63 o
   6   5   6        887.11        785.20        52.08 o
   7   5   6        121.84         94.12        29.63 o
   8   5   6         21.97         25.07        29.63 o
   9   5   6        520.29        553.83        54.78 o
  10   5   6         26.92          2.03        30.56 o
  11   5   6        205.52        210.35        44.91 o
  12   5   6         80.12         69.98        42.21 o
 -15   6   6          3.21        -10.97        35.03 o
 -14   6   6        285.66        301.43        46.68 o
 -13   6   6         15.88         12.16        17.05 o
 -12   6   6          2.10         -0.59        12.58 o
 -11   6   6       2424.45       2432.66        46.68 o
 -10   6   6       2856.69       2663.78        48.45 o
  -9   6   6         39.24         27.43        10.80 o
  -8   6   6       4896.11       5062.09        91.59 o
  -7   6   6      21937.56      22483.18       363.56 o
  -6   6   6       6852.30       6738.51       109.48 o
  -5   6   6       2015.38       1829.63        38.58 o
  -4   6   6      31691.02      33192.34       438.10 o
  -3   6   6       4518.38       3850.61        52.08 o
  -2   6   6         45.54         59.51         9.88 o
  -1   6   6       1465.50       1622.90        41.28 o
   0   6   6       1561.90       1530.30        35.88 o
   1   6   6       4112.85       4454.33        80.78 o
   2   6   6        588.63        692.09        26.93 o
   3   6   6        623.54        563.20        21.53 o
   4   6   6        358.55        305.23        17.98 o
   5   6   6      10932.04      10632.26       298.06 o
   6   6   6        851.75        788.15        56.56 o
   7   6   6       1705.77       1520.34        72.68 o
   8   6   6        556.46        506.56        47.61 o
   9   6   6        699.03        682.13        59.26 o
  10   6   6        311.09        313.00        48.45 o
  11   6   6        194.89        244.54        51.15 o
  12   6   6         18.55         11.99        39.50 o
 -14   7   6          8.58          3.12        18.82 o
 -13   7   6         11.44          0.42        17.05 o
 -12   7   6         28.28         20.77        14.35 o
 -11   7   6         35.55         34.27        13.51 o
 -10   7   6       1275.18       1252.67        33.26 o
  -9   7   6        167.52        143.33        13.51 o
  -8   7   6        128.19        113.20        12.58 o
  -7   7   6      15910.85      16397.51       263.03 o
  -6   7   6      12658.12      12437.49       196.60 o
  -5   7   6       1277.04       1174.76        33.26 o
  -4   7   6        109.68        133.71        15.28 o
  -3   7   6      38122.52      41369.82       522.42 o
  -2   7   6       1652.70       1524.06        33.26 o
  -1   7   6       1581.68       1296.99        31.40 o
   0   7   6         68.48         47.95        10.80 o
   1   7   6      33598.54      35179.14       495.50 o
   2   7   6       1570.84       1392.37        35.03 o
   3   7   6       1576.18       1414.57        37.73 o
   4   7   6        358.95        340.18        20.68 o
   5   7   6       3916.81       3685.67       125.69 o
   6   7   6       4189.37       3960.94       133.71 o
   7   7   6        220.81        202.25        38.58 o
   8   7   6        209.04        208.92        38.58 o
   9   7   6          0.28          0.34        29.63 o
  10   7   6        459.31        415.31        50.23 o
  11   7   6          6.62        -11.14        34.10 o
  12   7   6          0.94         37.31        21.44 o
 -14   8   6         44.58         27.60        20.68 o
 -13   8   6        259.56        270.54        27.86 o
 -12   8   6          6.02          0.17        15.28 o
 -11   8   6        280.80        271.72        21.53 o
 -10   8   6        366.79        337.90        22.45 o
  -9   8   6       3950.99       3958.92        69.98 o
  -8   8   6       1590.58       1435.68        35.88 o
  -7   8   6        188.32        206.47        16.12 o
  -6   8   6       5062.41       4771.38        99.61 o
  -5   8   6      16152.57      17111.38       280.92 o
  -4   8   6      21572.11      22580.34       394.96 o
  -3   8   6       2700.81       2709.28        49.38 o
  -2   8   6      31148.80      31136.24       401.29 o
  -1   8   6      29115.77      31263.10       430.84 o
   0   8   6       8273.66       8596.67       134.64 o
   1   8   6          1.63         42.88        13.51 o
   2   8   6      33861.22      34159.95       486.55 o
   3   8   6        109.92        105.43        15.28 o
   4   8   6        552.12        489.93        24.23 o
   5   8   6        421.63        336.21        38.58 o
   6   8   6        209.87        239.56        37.73 o
   7   8   6         75.43         36.55        28.70 o
   8   8   6         60.03         58.41        32.33 o
   9   8   6        164.51        158.36        41.28 o
  10   8   6         90.51         89.73        38.58 o
  11   8   6         49.72         24.48        36.80 o
 -14   9   6        522.45        483.51        35.88 o
 -13   9   6        249.84        244.37        28.70 o
 -12   9   6        824.41        769.75        33.26 o
 -11   9   6        301.99        354.87        26.93 o
 -10   9   6        369.81        381.37        25.15 o
  -9   9   6        154.07        153.38        17.98 o
  -8   9   6       9942.38      10245.40       169.67 o
  -7   9   6        116.11         96.15        14.35 o
  -6   9   6        146.17        144.94        15.28 o
  -5   9   6        130.33        111.34        12.58 o
  -4   9   6       7170.90       7157.28        99.61 o
  -3   9   6      23584.62      22239.06       312.41 o
  -2   9   6       1177.07       1265.84        35.03 o
  -1   9   6      12557.32      13938.50       198.37 o
   0   9   6       1294.10       1085.11        31.40 o
   1   9   6      27748.93      27589.84       393.19 o
   2   9   6       2762.74       2753.51        64.66 o
   3   9   6       6380.36       6822.17       115.81 o
   4   9   6        817.01        691.42        27.86 o
   5   9   6       6521.03       6485.19       201.07 o
   6   9   6       2770.16       2724.56       109.48 o
   7   9   6         67.69         47.86        30.56 o
   8   9   6        507.33        428.64        46.68 o
   9   9   6         81.22        138.94        43.05 o
  10   9   6         54.36         36.55        36.80 o
  11   9   6        161.83        228.17        53.85 o
 -14  10   6         10.59         12.16        24.23 o
 -13  10   6        583.97        561.59        37.73 o
 -12  10   6         86.46         97.33        25.15 o
 -11  10   6        277.73        276.96        24.23 o
 -10  10   6        293.19        271.38        23.30 o
  -9  10   6        912.13        805.37        33.26 o
  -8  10   6       1612.81       1685.28        52.93 o
  -7  10   6      11299.02      11056.94       201.07 o
  -6  10   6         71.37         64.07        13.51 o
  -5  10   6        685.59        584.05        24.23 o
  -4  10   6        110.80         94.29        12.58 o
  -3  10   6      23286.86      22568.94       319.58 o
  -2  10   6          9.44          6.84        10.80 o
  -1  10   6       1203.08        934.02        25.15 o
   0  10   6        118.12         90.49        13.51 o
   1  10   6         48.26         24.23        12.58 o
   2  10   6         94.37         62.30        14.35 o
   3  10   6      17518.94      16875.19       244.12 o
   4  10   6         59.50         59.00        21.53 o
   5  10   6       2727.34       2585.53       104.16 o
   6  10   6       2414.28       2441.78       106.78 o
   7  10   6       5647.41       5619.30       188.49 o
   8  10   6        483.04        523.35        56.56 o
   9  10   6        144.57        140.97        40.43 o
  10  10   6         46.94         42.71        37.73 o
  11  10   6        232.10        267.92        54.78 o
 -14  11   6        445.10        451.94        39.50 o
 -13  11   6         25.06         37.06        25.15 o
 -12  11   6        515.55        500.48        37.73 o
 -11  11   6        794.74        825.46        39.50 o
 -10  11   6        695.74        672.93        34.10 o
  -9  11   6        256.63        241.42        22.45 o
  -8  11   6       3071.79       2758.41        66.43 o
  -7  11   6         39.35         44.06        17.05 o
  -6  11   6         29.78         34.95        16.12 o
  -5  11   6        578.10        447.55        24.23 o
  -4  11   6       1269.47       1105.63        27.86 o
  -3  11   6      10463.37       9887.41       150.84 o
  -2  11   6        591.05        741.73        27.86 o
  -1  11   6       7349.94       6860.99       100.53 o
   0  11   6       2296.80       2215.64        46.68 o
   1  11   6      13820.67      13178.80       191.19 o
   2  11   6       1874.01       1620.88        42.21 o
   3  11   6       2283.98       2325.21        55.63 o
   4  11   6       3601.18       3757.76       139.11 o
   5  11   6        404.78        399.61        43.98 o
   6  11   6       1891.21       1979.88        96.06 o
   7  11   6         21.75         40.35        35.03 o
   8  11   6       1175.62       1165.31        78.08 o
   9  11   6        103.17        104.76        42.21 o
  10  11   6         97.78        111.34        44.91 o
  11  11   6         99.61        108.47        48.45 o
 -13  12   6          0.39          8.36        26.93 o
 -12  12   6        119.46        135.31        30.56 o
 -11  12   6        158.35        131.51        23.30 o
 -10  12   6        568.39        514.24        31.40 o
  -9  12   6        280.58        260.33        25.15 o
  -8  12   6        127.20        162.83        23.30 o
  -7  12   6         43.31         28.62        16.12 o
  -6  12   6        269.15        366.85        28.70 o
  -5  12   6       1874.95       1865.92        55.63 o
  -4  12   6          3.19          0.17        14.35 o
  -3  12   6         20.61          7.43        12.58 o
  -2  12   6      18578.63      17409.94       243.27 o
  -1  12   6       2050.03       2002.84        44.91 o
   0  12   6         99.75         67.95        13.51 o
   1  12   6       5395.02       5351.20        96.99 o
   2  12   6      13960.50      13545.15       203.77 o
   3  12   6       1950.17       2000.73        53.85 o
   4  12   6        501.83        510.02        50.23 o
   5  12   6        763.66        814.57        61.03 o
   6  12   6       1774.51       1883.31        98.76 o
   7  12   6        259.24        329.46        50.23 o
   8  12   6         21.18          5.57        32.33 o
   9  12   6         61.65         31.74        34.10 o
  10  12   6        119.87        140.63        46.68 o
 -13  13   6          0.09         10.13        27.86 o
 -12  13   6          0.96         -0.17        25.15 o
 -11  13   6        599.00        607.17        43.98 o
 -10  13   6       1339.45       1221.52        46.68 o
  -9  13   6          5.15          7.43        17.98 o
  -8  13   6        409.66        296.03        22.45 o
  -7  13   6        497.76        475.75        30.56 o
  -6  13   6      15894.70      15075.87       268.43 o
  -5  13   6        246.23        232.81        24.23 o
  -4  13   6         10.78         63.56        20.68 o
  -3  13   6       1930.41       1624.34        51.15 o
  -2  13   6      12007.24      12178.10       192.12 o
  -1  13   6       3834.31       4008.63        73.61 o
   0  13   6        359.81        372.17        20.68 o
   1  13   6       3450.77       3045.58        63.73 o
   2  13   6        557.27        500.98        26.00 o
   3  13   6       1410.77       1520.85        57.48 o
   4  13   6        425.64        335.03        43.05 o
   5  13   6         14.17         13.08        28.70 o
   6  13   6       4460.52       4213.33       154.39 o
   7  13   6          0.08         -3.21        31.40 o
   8  13   6         41.47         44.40        37.73 o
   9  13   6         28.60         19.92        37.73 o
  10  13   6        304.58        331.23        57.48 o
 -13  14   6         33.12         23.38        27.86 o
 -12  14   6         48.30         39.00        28.70 o
 -11  14   6        418.56        384.92        38.58 o
 -10  14   6        274.25        292.74        29.63 o
  -9  14   6         69.57         72.93        21.53 o
  -8  14   6        521.59        445.27        29.63 o
  -7  14   6       3137.45       2971.47        77.24 o
  -6  14   6         11.48          8.02        17.98 o
  -5  14   6       4133.71       4369.66       105.01 o
  -4  14   6          1.44         -1.27        17.05 o
  -3  14   6       3720.82       3250.45       111.34 o
  -2  14   6       3391.89       2892.88        64.66 o
  -1  14   6       6804.63       7422.08       122.06 o
   0  14   6        388.60        320.17        19.75 o
   1  14   6       2308.30       2051.55        52.93 o
   2  14   6       4274.99       3983.39        87.11 o
   3  14   6         27.89         21.10        30.56 o
   4  14   6        235.29        158.44        35.88 o
   5  14   6       1718.27       1476.62        78.08 o
   6  14   6        163.84        187.06        43.05 o
   7  14   6        835.77        850.20        71.83 o
   8  14   6        108.48        107.71        42.21 o
   9  14   6        336.48        316.63        56.56 o
  10  14   6         24.91         33.09        46.68 o
 -12  15   6         40.77         34.10        30.56 o
 -11  15   6         26.44         45.58        30.56 o
 -10  15   6        808.28        892.57        54.78 o
  -9  15   6        191.62        238.72        28.70 o
  -8  15   6          4.39          4.47        17.98 o
  -7  15   6         49.04         37.90        18.82 o
  -6  15   6        923.23        861.42        40.43 o
  -5  15   6       2292.51       2528.13        81.71 o
  -4  15   6       1896.28       1742.09        55.63 o
  -3  15   6       3937.63       3271.89        76.31 o
  -2  15   6        185.33        125.44        21.53 o
  -1  15   6       1137.59       1184.97        40.43 o
   0  15   6        898.97        854.08        34.10 o
   1  15   6       2580.64       2314.57        56.56 o
   2  15   6         51.36         92.60        22.45 o
   3  15   6       1739.79       1853.94       139.11 o
   4  15   6       2083.46       1971.02        96.99 o
   5  15   6        233.69        299.49        49.38 o
   6  15   6         93.13        130.33        44.91 o
   7  15   6         31.74         25.41        37.73 o
   8  15   6         77.73         80.53        43.05 o
   9  15   6          0.30         -1.35        41.28 o
  10  15   6         97.17        156.75        31.91 o
 -12  16   6         84.00         91.59        34.10 o
 -11  16   6        125.84        154.47        36.80 o
 -10  16   6        399.77        486.13        46.68 o
  -9  16   6        670.26        627.10        38.58 o
  -8  16   6        189.68        163.00        25.15 o
  -7  16   6         11.73         55.04        23.30 o
  -6  16   6        187.48        178.19        25.15 o
  -5  16   6       1901.32       1704.36        54.78 o
  -4  16   6        240.71        194.91        23.30 o
  -3  16   6       1936.27       1585.68        53.85 o
  -2  16   6       1976.34       1927.71        65.50 o
  -1  16   6       1069.97        824.03        33.26 o
   0  16   6        260.29        249.52        24.23 o
   1  16   6        141.82        172.12        26.93 o
   2  16   6       4311.12       4828.95       175.91 o
   3  16   6       2447.09       2208.38       145.44 o
   4  16   6         93.41        121.47        58.33 o
   5  16   6        302.20        334.02        52.93 o
   6  16   6        293.78        310.13        54.78 o
   7  16   6        769.98        819.64        76.31 o
   8  16   6         66.86         75.21        45.75 o
   9  16   6         29.53         35.96        44.91 o
 -12  17   6        173.06        221.41        36.38 o
 -11  17   6         24.68         36.21        33.26 o
 -10  17   6         85.14         92.60        33.26 o
  -9  17   6         12.14         26.76        28.70 o
  -8  17   6       1181.18       1038.27        47.61 o
  -7  17   6        137.86         98.93        24.23 o
  -6  17   6        348.92        356.81        32.33 o
  -5  17   6          2.30         -4.56        18.82 o
  -4  17   6        997.40        931.99        43.05 o
  -3  17   6        753.68        911.99        48.45 o
  -2  17   6         94.74         71.92        22.45 o
  -1  17   6        341.38        326.67        27.86 o
   0  17   6       4889.83       4738.29       105.01 o
   1  17   6         53.71         86.02        22.45 o
   2  17   6        200.97        197.78        61.03 o
   3  17   6          2.24         17.90        49.38 o
   4  17   6       1764.46       1920.20       156.16 o
   5  17   6         24.31          9.54        50.23 o
   6  17   6       1991.54       1929.91       108.64 o
   7  17   6          2.53         13.84        43.05 o
   8  17   6        357.58        368.04        63.73 o
   9  17   6         22.62         20.26        45.75 o
 -11  18   6        142.75        146.03        39.50 o
 -10  18   6         51.75         48.45        33.26 o
  -9  18   6       1922.03       1900.70        81.71 o
  -8  18   6        189.71        211.87        37.73 o
  -7  18   6        756.97        825.63        49.38 o
  -6  18   6         61.99         22.79        20.68 o
  -5  18   6        623.00        579.15        38.58 o
  -4  18   6        887.67        921.86        48.45 o
  -3  18   6          1.55          8.61        20.68 o
  -2  18   6        678.34        618.06        40.43 o
  -1  18   6         30.64         76.90        27.86 o
   0  18   6         77.93        118.18        26.93 o
   1  18   6        210.85        207.48        34.10 o
   2  18   6        838.48        877.55       108.64 o
   3  18   6        321.73        324.06        79.01 o
   4  18   6         25.52         22.12        56.56 o
   5  18   6         69.16         79.85        64.66 o
   6  18   6        569.89        646.00        72.68 o
   7  18   6       1160.60       1093.22        86.18 o
   8  18   6         16.14          9.96        44.91 o
 -11  19   6         13.63         44.23        23.80 o
 -10  19   6          1.08         -1.27        30.56 o
  -9  19   6        208.35        245.22        42.21 o
  -8  19   6       1333.82       1497.38        77.24 o
  -7  19   6        306.72        220.15        35.03 o
  -6  19   6        112.74         70.82        25.15 o
  -5  19   6         50.61         31.82        24.23 o
  -4  19   6       1902.19       2043.53        79.85 o
  -3  19   6       3602.16       3350.90        90.66 o
  -2  19   6          4.53         28.87        25.15 o
  -1  19   6        713.21        743.92        46.68 o
   0  19   6         87.90         54.19        23.30 o
   1  19   6       2196.90       2297.18       104.33 o
   2  19   6       3088.53       3360.86       218.12 o
   3  19   6       2942.39       3092.01       209.17 o
   4  19   6         56.72         32.84        54.78 o
   5  19   6        165.78        163.08        71.83 o
   6  19   6        423.96        435.82        92.43 o
   7  19   6        400.68        383.31        63.73 o
   8  19   6        109.69        115.81        54.78 o
 -10  20   6          0.01         -5.66        33.26 o
  -9  20   6        260.02        232.13        43.05 o
  -8  20   6        294.10        296.29        43.05 o
  -7  20   6         96.69         79.52        35.03 o
  -6  20   6        863.72       1053.29        68.20 o
  -5  20   6       1072.74       1183.12        59.26 o
  -4  20   6       4000.83       3936.21       124.76 o
  -3  20   6       1263.45       1268.46        59.26 o
  -2  20   6       4212.42       4487.33       238.80 o
  -1  20   6       1699.59       1590.07        74.54 o
   0  20   6        430.17        453.71        50.23 o
   1  20   6         33.08         76.81        26.17 o
   2  20   6       3699.98       3748.14       143.08 o
   3  20   6          8.00         16.04        61.03 o
   4  20   6         62.33         21.61        56.56 o
   5  20   6         20.75         25.32        63.73 o
   6  20   6        280.51        371.07        96.06 o
   7  20   6          5.44         -8.78        43.98 o
  -9  21   6         18.01         20.68        35.88 o
  -8  21   6        369.69        298.06        43.05 o
  -7  21   6        935.60       1039.53        69.98 o
  -6  21   6        687.41        795.24        62.80 o
  -5  21   6         49.56         38.75        34.10 o
  -4  21   6        106.18        100.53        28.70 o
  -3  21   6       2137.66       2321.83        84.41 o
  -2  21   6        896.95        800.98        47.61 o
  -1  21   6         58.85         49.38        28.70 o
   0  21   6        665.38        749.83        57.57 o
   1  21   6        294.06        323.63        42.29 o
   2  21   6          4.03         47.27        22.54 o
   3  21   6        172.06        205.21        35.88 o
   4  21   6        268.39        322.54        96.06 o
   5  21   6         34.15         58.16        69.98 o
   6  21   6        109.98        112.94        82.55 o
  -8  22   6         31.63         13.93        34.10 o
  -7  22   6        735.49        771.36        62.80 o
  -6  22   6        277.02        350.39        50.23 o
  -5  22   6        158.25        131.09        37.73 o
  -4  22   6         15.98         16.97        32.33 o
  -3  22   6        216.80        206.22        40.43 o
  -2  22   6        363.67        382.13        48.45 o
  -1  22   6        728.27        802.33        59.34 o
   0  22   6         72.03        102.39        29.80 o
   1  22   6        582.09        665.59        54.70 o
   2  22   6          8.33         51.74        23.38 o
   3  22   6         62.57        105.94        28.95 o
   4  22   6        217.90        264.46        38.58 o
   5  22   6        259.34        300.84        40.26 o
   6  22   6         12.99         42.21        24.06 o
  -7  23   6        116.34        115.56        40.43 o
  -6  23   6        344.38        295.19        45.75 o
  -5  23   6         33.01         24.82        34.10 o
  -4  23   6          8.93         21.53        33.26 o
  -3  23   6        555.72        541.33        55.63 o
  -2  23   6          0.15         -4.81        42.21 o
  -1  23   6          6.96         50.06        23.38 o
   0  23   6        115.08        165.19        32.92 o
   1  23   6        248.08        302.70        40.18 o
   2  23   6         71.80        117.25        29.63 o
   3  23   6        121.76        144.85        33.01 o
   4  23   6        313.06        366.43        42.88 o
   5  23   6          3.85         45.08        22.45 o
  -6  24   6         18.19          9.79        35.88 o
  -5  24   6         35.84         27.01        37.73 o
  -4  24   6        339.08        383.99        52.93 o
  -3  24   6         15.41         10.47        43.98 o
  -2  24   6         18.19         56.81        25.24 o
  -1  24   6          1.95         37.73        22.20 o
   0  24   6         73.91        112.69        30.14 o
   1  24   6         12.00         47.10        23.89 o
   2  24   6          0.59         30.64        21.27 o
   3  24   6         87.99        153.29        31.57 o
  -5  25   6         13.62         10.13        35.88 o
  -4  25   6         36.44         33.60        38.58 o
  -3  25   6          1.01         30.56        21.53 o
  -2  25   6         14.77         54.28        24.73 o
  -1  25   6         23.54         63.06        26.08 o
   0  25   6        216.86        264.97        37.82 o
   1  25   6          5.34         39.25        22.71 o
   2  25   6        183.94        227.15        36.21 o
 -15   0   7        125.31        182.75        33.68 o
 -13   0   7         59.20        113.20        29.21 o
 -11   0   7         39.15         74.45        27.60 o
  -9   0   7      12477.92      12981.27       265.73 o
  -7   0   7       1884.71       2226.78        61.96 o
  -5   0   7      74030.20      74720.94      1429.94 o
  -3   0   7        228.52        204.19        17.05 o
  -1   0   7     130300.80     135591.33      2683.96 o
   1   0   7       3417.03       3627.35        91.59 o
   3   0   7       5322.72       5568.31       138.27 o
   5   0   7        596.67        570.88        69.13 o
   7   0   7       1920.10       1671.61       106.78 o
   9   0   7         17.75          2.03        43.05 o
  11   0   7        119.62         76.65        57.48 o
 -15   1   7         26.90         53.94        25.83 o
 -14   1   7          0.41         32.84        20.93 o
 -13   1   7        580.02        645.16        54.87 o
 -12   1   7         34.46         62.30        26.51 o
 -11   1   7       1249.53       1385.87        77.83 o
 -10   1   7       1478.18       1365.70        33.26 o
  -9   1   7       8048.52       7956.83       112.18 o
  -8   1   7       4012.17       4024.17        65.50 o
  -7   1   7       1766.97       1693.47        33.26 o
  -6   1   7      13911.04      15129.81       228.00 o
  -5   1   7       1206.87        936.04        26.93 o
  -4   1   7      18920.68      18673.16       266.57 o
  -3   1   7       1177.73        895.27        18.82 o
  -2   1   7      28367.68      28229.26       395.89 o
  -1   1   7      12527.12      12497.26       182.25 o
   0   1   7      22350.55      22285.57       315.95 o
   1   1   7       1310.89       1200.93        32.33 o
   2   1   7       6526.60       6650.30       116.66 o
   3   1   7      15631.76      14862.82       214.57 o
   4   1   7       1108.37       1177.38        37.73 o
   5   1   7          1.01         -8.78        20.68 o
   6   1   7         26.26         15.36        26.00 o
   7   1   7        940.06        888.94        61.96 o
   8   1   7         18.38         14.77        30.56 o
   9   1   7          3.38         13.42        32.33 o
  10   1   7         21.94         10.55        34.10 o
  11   1   7         30.20         27.01        38.58 o
 -15   2   7          4.49         44.32        22.54 o
 -14   2   7         99.30        152.79        31.99 o
 -13   2   7        762.68        832.30        61.20 o
 -12   2   7          0.09         38.32        20.51 o
 -11   2   7        149.89        198.54        35.79 o
 -10   2   7       6794.53       6972.25        97.83 o
  -9   2   7       2723.33       2381.76        37.73 o
  -8   2   7         50.29         37.06         8.95 o
  -7   2   7       3513.12       2893.30        50.23 o
  -6   2   7      12682.04      11848.30       159.79 o
  -5   2   7       6436.86       7085.45       111.34 o
  -4   2   7       2235.22       2031.96        39.50 o
  -3   2   7        665.08        698.85        21.53 o
  -2   2   7         13.03         39.17        11.65 o
  -1   2   7       1210.35       1672.71        42.21 o
   0   2   7      15801.81      15378.32       218.12 o
   1   2   7        138.39        194.99        17.05 o
   2   2   7       4923.60       4783.45        79.85 o
   3   2   7        727.62        700.37        26.00 o
   4   2   7      18237.16      18704.23       280.08 o
   5   2   7        593.32        534.41        42.21 o
   6   2   7        382.26        341.70        42.21 o
   7   2   7         58.20         57.32        32.33 o
   8   2   7       1262.19       1309.82        79.01 o
   9   2   7        453.63        443.58        52.93 o
  10   2   7         51.24         41.62        37.73 o
  11   2   7         87.55        111.59        44.91 o
 -15   3   7        495.75        554.75        51.15 o
 -14   3   7        863.95        925.83        64.74 o
 -13   3   7        194.77        260.66        37.82 o
 -12   3   7        328.73        418.26        44.49 o
 -11   3   7       3414.84       3119.61        72.68 o
 -10   3   7       1089.71       1007.54        24.23 o
  -9   3   7       1711.19       1829.37        34.10 o
  -8   3   7        228.74        257.96        12.58 o
  -7   3   7      10730.21      10400.13       146.29 o
  -6   3   7       8026.90       8482.88       131.94 o
  -5   3   7        344.65        354.45        17.05 o
  -4   3   7       3086.31       2566.54        43.05 o
  -3   3   7        365.64        355.88        15.28 o
  -2   3   7      27393.69      27574.99       391.33 o
  -1   3   7       6875.57       7190.20       113.96 o
   0   3   7       3746.88       3754.89        70.91 o
   1   3   7        848.45        787.56        26.00 o
   2   3   7       1542.97       1387.98        32.33 o
   3   3   7       6525.81       6913.58       117.59 o
   4   3   7       2173.15       1908.89        44.91 o
   5   3   7       1106.12       1040.04        62.80 o
   6   3   7        233.89        296.54        43.05 o
   7   3   7         14.09          1.44        27.86 o
   8   3   7       3023.93       2899.12       118.51 o
   9   3   7        799.59        738.60        62.80 o
  10   3   7          3.20         13.67        36.80 o
  11   3   7         61.90         76.81        40.43 o
 -15   4   7        147.74        195.50        34.95 o
 -14   4   7          0.04         37.14        20.68 o
 -13   4   7       1365.26       1437.53        80.87 o
 -12   4   7        525.77        499.89        24.23 o
 -11   4   7        163.03        120.37        10.80 o
 -10   4   7       1077.59       1027.71        26.00 o
  -9   4   7         26.69         30.89         9.88 o
  -8   4   7        285.03        319.67        14.35 o
  -7   4   7       1205.96       1074.31        24.23 o
  -6   4   7        548.72        478.02        16.12 o
  -5   4   7      11046.77      11688.76       176.84 o
  -4   4   7       2104.58       1982.67        44.91 o
  -3   4   7       8173.41       8698.72       122.06 o
  -2   4   7       6022.06       6908.94       114.88 o
  -1   4   7      14336.11      15266.39       226.22 o
   0   4   7       1425.70       1217.22        28.70 o
   1   4   7        195.42        232.55        16.12 o
   2   4   7       5782.36       5584.77        91.59 o
   3   4   7       1056.18       1040.63        35.03 o
   4   4   7        678.41        622.96        26.00 o
   5   4   7       1664.86       1626.53        78.08 o
   6   4   7        991.74        982.13        61.03 o
   7   4   7       1065.99       1030.84        66.43 o
   8   4   7         36.85         26.67        33.26 o
   9   4   7        640.35        637.22        61.03 o
  10   4   7          1.39         -0.17        35.03 o
  11   4   7        372.62        431.09        61.03 o
 -15   5   7          0.68         30.64        21.44 o
 -14   5   7         59.34        114.12        29.21 o
 -13   5   7        255.34        284.97        28.70 o
 -12   5   7        801.97        750.93        24.23 o
 -11   5   7          5.10          1.69        10.80 o
 -10   5   7       1161.00       1275.80        35.03 o
  -9   5   7       6277.77       6352.41        99.61 o
  -8   5   7       3715.43       3460.89        59.26 o
  -7   5   7        793.35        736.16        21.53 o
  -6   5   7        245.41        269.36        14.35 o
  -5   5   7       6955.43       6843.27        97.83 o
  -4   5   7        271.42        330.13        18.82 o
  -3   5   7        849.40        899.49        23.30 o
  -2   5   7          2.80         25.07        10.80 o
  -1   5   7       5885.96       6154.30       102.31 o
   0   5   7        447.21        483.60        21.53 o
   1   5   7       2824.16       2884.94        57.48 o
   2   5   7        109.73        122.65        17.05 o
   3   5   7      18933.48      19523.87       290.88 o
   4   5   7         50.43         35.88        15.28 o
   5   5   7       1682.40       1475.10        72.68 o
   6   5   7         25.77         24.99        26.93 o
   7   5   7       2008.80       2145.75       103.24 o
   8   5   7       1458.97       1413.90        82.55 o
   9   5   7        129.57         85.68        35.88 o
  10   5   7         54.13         37.48        35.88 o
  11   5   7          7.49         23.47        43.05 o
 -14   6   7        205.20        226.56        30.56 o
 -13   6   7         56.15         46.26        15.28 o
 -12   6   7          0.01          1.69        13.51 o
 -11   6   7        101.66        120.12        17.05 o
 -10   6   7       2838.81       2983.11        61.03 o
  -9   6   7        336.76        320.93        17.98 o
  -8   6   7       1567.77       1589.39        42.21 o
  -7   6   7        591.97        575.86        20.68 o
  -6   6   7         60.22         62.38        10.80 o
  -5   6   7       9110.06       8882.66       128.39 o
  -4   6   7        414.12        318.57        15.28 o
  -3   6   7       2613.18       2681.51        47.61 o
  -2   6   7       8644.16       8324.02       125.69 o
  -1   6   7      18034.59      19491.20       291.73 o
   0   6   7       1829.80       2354.92        55.63 o
   1   6   7        304.68        336.21        20.68 o
   2   6   7       7214.88       7493.83       123.92 o
   3   6   7        966.20        955.96        34.10 o
   4   6   7       9571.65       9489.33       148.14 o
   5   6   7         63.49         58.84        28.70 o
   6   6   7       2408.13       2440.60       102.31 o
   7   6   7         68.40         62.21        32.33 o
   8   6   7       1213.04       1150.87        72.68 o
   9   6   7          3.03          3.46        32.33 o
  10   6   7          0.38         -2.62        35.03 o
  11   6   7          0.01        -16.63        36.80 o
 -14   7   7          6.25         22.28        20.68 o
 -13   7   7          0.14         -6.92        15.28 o
 -12   7   7          0.64          4.64        14.35 o
 -11   7   7          9.38          6.25        14.35 o
 -10   7   7       1023.75        844.29        29.63 o
  -9   7   7        109.62         83.23        15.28 o
  -8   7   7       1241.32       1375.74        39.50 o
  -7   7   7       3416.27       3284.63        65.50 o
  -6   7   7      13152.55      13065.94       205.54 o
  -5   7   7         42.75         52.93        12.58 o
  -4   7   7      18761.60      19928.37       297.13 o
  -3   7   7      15346.30      15251.03       206.47 o
  -2   7   7      28763.15      30774.11       446.12 o
  -1   7   7        634.94        678.16        26.00 o
   0   7   7       3256.07       3272.82        66.43 o
   1   7   7        300.01        283.62        19.75 o
   2   7   7       8091.68       8888.65       150.84 o
   3   7   7       4882.45       4747.74        93.36 o
   4   7   7        376.09        367.70        21.53 o
   5   7   7          8.23          9.20        26.00 o
   6   7   7        141.35        139.11        34.10 o
   7   7   7        961.26        928.53        65.50 o
   8   7   7         64.68         57.23        35.88 o
   9   7   7        197.75        210.02        45.75 o
  10   7   7         70.22         88.80        43.98 o
  11   7   7         72.81         65.59        43.05 o
 -14   8   7         29.92         38.75        23.30 o
 -13   8   7         16.65          7.18        16.12 o
 -12   8   7          1.26          8.53        16.12 o
 -11   8   7        748.23        673.61        30.56 o
 -10   8   7       1003.56       1056.75        39.50 o
  -9   8   7        976.54        955.04        35.88 o
  -8   8   7        147.12        116.49        16.12 o
  -7   8   7       3727.52       3680.44        76.31 o
  -6   8   7       8766.38       8907.05       151.69 o
  -5   8   7      16392.83      15071.82       230.70 o
  -4   8   7       2152.81       2305.71        46.68 o
  -3   8   7         34.85         20.26        11.65 o
  -2   8   7       8839.71       9415.13       150.84 o
  -1   8   7      28373.78      28632.24       410.24 o
   0   8   7       2435.20       2805.77        59.26 o
   1   8   7       4420.12       4280.86        76.31 o
   2   8   7       2104.00       2052.56        49.38 o
   3   8   7       7353.62       7099.88       118.51 o
   4   8   7        419.91        437.68        45.75 o
   5   8   7       1473.31       1302.64        69.13 o
   6   8   7         87.68        132.36        38.58 o
   7   8   7         68.09         76.06        34.10 o
   8   8   7          3.32          7.18        33.26 o
   9   8   7        267.40        260.07        47.61 o
  10   8   7         53.55         58.41        42.21 o
  11   8   7         12.50         28.95        43.05 o
 -14   9   7        112.49         83.82        26.00 o
 -13   9   7          1.18         -0.17        17.98 o
 -12   9   7          4.19         -1.77        17.05 o
 -11   9   7       2672.23       2438.24        61.03 o
 -10   9   7       4647.13       4825.82       103.24 o
  -9   9   7        558.93        602.95        31.40 o
  -8   9   7        234.61        234.66        21.53 o
  -7   9   7       1087.84       1099.55        40.43 o
  -6   9   7       7636.26       7866.34       152.62 o
  -5   9   7       5736.68       5809.14        98.76 o
  -4   9   7        204.01        174.82        14.35 o
  -3   9   7       3814.84       3757.93        63.73 o
  -2   9   7       3203.42       2910.10        52.93 o
  -1   9   7         32.01         71.07        16.12 o
   0   9   7       8797.61       7986.04       123.92 o
   1   9   7       5206.39       5081.26        88.89 o
   2   9   7       1935.67       2167.70        54.78 o
   3   9   7        737.15        904.14        35.03 o
   4   9   7        917.03        979.77        64.66 o
   5   9   7       2604.98       2408.27       100.53 o
   6   9   7        200.34        181.74        37.73 o
   7   9   7         38.21         66.52        36.80 o
   8   9   7          8.16         27.35        36.80 o
   9   9   7        415.35        355.29        50.23 o
  10   9   7          1.26         10.64        39.50 o
  11   9   7          3.73         30.14        22.62 o
 -14  10   7        775.26        809.09        47.61 o
 -13  10   7         83.69         80.36        22.45 o
 -12  10   7       1647.24       1623.83        58.33 o
 -11  10   7          2.11          2.70        17.98 o
 -10  10   7       4351.78       4413.81        97.83 o
  -9  10   7         20.81         22.54        17.05 o
  -8  10   7        440.70        440.29        28.70 o
  -7  10   7         40.69         12.32        14.35 o
  -6  10   7        930.77        813.90        31.40 o
  -5  10   7         36.93         56.47        17.05 o
  -4  10   7          4.45         -4.47        11.65 o
  -3  10   7        166.30        145.44        14.35 o
  -2  10   7         97.32        174.82        17.98 o
  -1  10   7         43.54         71.92        16.12 o
   0  10   7       2112.18       1947.97        45.75 o
   1  10   7         11.11         12.41        13.51 o
   2  10   7         56.28         76.90        17.98 o
   3  10   7        144.64        163.84        19.75 o
   4  10   7       5672.69       5105.99       159.79 o
   5  10   7         63.30         44.32        30.56 o
   6  10   7       1002.07       1021.05        70.91 o
   7  10   7         16.75         63.56        36.80 o
   8  10   7        697.07        741.30        67.36 o
   9  10   7         29.89         17.64        36.80 o
  10  10   7        399.96        427.46        61.96 o
 -13  11   7         16.11         10.05        25.15 o
 -12  11   7        290.71        260.58        26.93 o
 -11  11   7        927.14       1100.73        47.61 o
 -10  11   7        117.29        108.81        20.68 o
  -9  11   7         18.44         17.05        17.05 o
  -8  11   7        410.92        402.64        26.93 o
  -7  11   7       2324.72       2404.56        66.43 o
  -6  11   7       3873.04       4004.41        92.43 o
  -5  11   7       1291.29        985.68        32.33 o
  -4  11   7         11.37          3.97        14.35 o
  -3  11   7        726.09        532.55        21.53 o
  -2  11   7       1110.41       1142.43        35.88 o
  -1  11   7        244.58        236.94        17.05 o
   0  11   7       4274.87       3640.43        66.43 o
   1  11   7       1910.53       1519.75        39.50 o
   2  11   7        144.26        147.13        17.98 o
   3  11   7         50.48         21.27        15.28 o
   4  11   7         71.08         68.88        31.40 o
   5  11   7       4546.43       4511.48       158.86 o
   6  11   7        185.76        172.20        40.43 o
   7  11   7         40.22         16.04        33.26 o
   8  11   7        338.68        340.52        55.63 o
   9  11   7        539.11        641.87        72.68 o
  10  11   7          4.19         34.44        43.05 o
 -13  12   7         78.78         84.41        29.63 o
 -12  12   7        295.74        290.29        30.56 o
 -11  12   7        746.10        698.59        36.80 o
 -10  12   7        771.15        819.13        40.43 o
  -9  12   7          2.63          3.04        17.98 o
  -8  12   7       1932.83       1956.50        60.19 o
  -7  12   7       2222.13       2588.91        75.38 o
  -6  12   7        843.54        810.86        36.80 o
  -5  12   7       1023.37        904.05        37.73 o
  -4  12   7       2800.74       2345.13        61.03 o
  -3  12   7        258.22        295.86        28.70 o
  -2  12   7        571.98        582.19        25.15 o
  -1  12   7       2436.23       1867.53        40.43 o
   0  12   7        445.15        337.65        20.68 o
   1  12   7       2054.46       2023.52        52.08 o
   2  12   7         59.76        102.81        19.75 o
   3  12   7        396.75        334.44        43.05 o
   4  12   7       1818.06       1763.95        94.29 o
   5  12   7         19.18         47.86        35.88 o
   6  12   7        431.66        428.56        54.78 o
   7  12   7        222.38        222.59        44.91 o
   8  12   7        447.61        467.14        59.26 o
   9  12   7        153.08        108.38        45.75 o
  10  12   7         78.16         69.72        46.68 o
 -13  13   7          9.97         17.64        28.70 o
 -12  13   7         37.21         48.20        25.15 o
 -11  13   7        109.22        131.26        26.00 o
 -10  13   7        545.97        622.20        37.73 o
  -9  13   7        180.12        142.74        22.45 o
  -8  13   7        369.27        379.26        28.70 o
  -7  13   7        854.03        803.43        40.43 o
  -6  13   7       5849.30       5738.74       122.99 o
  -5  13   7          1.23         50.56        21.53 o
  -4  13   7        280.17        403.15        33.26 o
  -3  13   7       6600.77       6578.89       149.92 o
  -2  13   7        204.91        152.87        17.98 o
  -1  13   7       3704.76       4165.05        79.85 o
   0  13   7         48.31         53.10        17.05 o
   1  13   7       4687.51       5159.00       100.53 o
   2  13   7       2132.29       2357.03        67.36 o
   3  13   7       3014.05       2879.03       115.81 o
   4  13   7         27.81         58.50        35.88 o
   5  13   7        765.93        645.84        60.19 o
   6  13   7        786.20        762.41        65.50 o
   7  13   7        766.94        658.92        59.26 o
   8  13   7        122.44         93.11        42.21 o
   9  13   7        263.85        239.90        52.93 o
 -13  14   7         47.36         86.10        27.86 o
 -12  14   7         24.39         29.80        29.63 o
 -11  14   7        156.21        154.73        26.93 o
 -10  14   7        228.90        271.81        29.63 o
  -9  14   7         55.14         42.04        20.68 o
  -8  14   7        455.24        371.50        27.86 o
  -7  14   7       1440.55       1419.22        51.15 o
  -6  14   7        258.28        327.26        29.63 o
  -5  14   7        253.09        260.66        26.93 o
  -4  14   7       2315.97       2205.01        65.50 o
  -3  14   7          0.25         53.01        19.75 o
  -2  14   7       9324.62      10308.29       191.19 o
  -1  14   7        304.14        250.53        21.53 o
   0  14   7         88.52         79.18        17.05 o
   1  14   7        490.02        489.17        28.70 o
   2  14   7       4764.98       4821.18       102.31 o
   3  14   7        556.08        504.70        53.85 o
   4  14   7       1462.82       1189.78        74.54 o
   5  14   7        121.01        116.24        39.50 o
   6  14   7         53.75         48.87        36.80 o
   7  14   7         34.34          4.90        33.26 o
   8  14   7        372.78        385.26        60.19 o
   9  14   7         29.17         18.82        41.28 o
 -12  15   7        290.33        270.79        38.58 o
 -11  15   7          3.17         21.44        24.23 o
 -10  15   7        492.84        520.31        37.73 o
  -9  15   7        187.47        160.80        25.15 o
  -8  15   7        583.66        668.37        40.43 o
  -7  15   7        479.70        520.57        35.88 o
  -6  15   7       1023.80       1164.88        50.23 o
  -5  15   7        478.49        469.50        33.26 o
  -4  15   7        163.55        236.02        28.70 o
  -3  15   7        505.83        496.85        34.10 o
  -2  15   7       1721.14       1739.56        53.85 o
  -1  15   7       5146.20       4779.15        97.83 o
   0  15   7       6988.23       5882.66        93.36 o
   1  15   7       2882.03       2637.79        61.96 o
   2  15   7         10.35         55.46        39.50 o
   3  15   7       1119.15       1055.06        74.54 o
   4  15   7        373.13        358.92        52.08 o
   5  15   7        586.79        518.46        58.33 o
   6  15   7        145.73        158.53        49.38 o
   7  15   7        699.92        697.49        70.91 o
   8  15   7          0.97         -2.95        39.50 o
   9  15   7         26.56         -2.45        42.21 o
 -12  16   7        274.45        276.36        41.28 o
 -11  16   7         47.73         76.90        33.26 o
 -10  16   7         90.45         81.88        26.00 o
  -9  16   7        407.42        406.70        35.03 o
  -8  16   7        846.46        956.39        48.45 o
  -7  16   7       4305.64       4439.47       109.48 o
  -6  16   7         50.02         18.23        18.82 o
  -5  16   7       2755.69       2434.61        69.98 o
  -4  16   7        322.76        251.46        25.15 o
  -3  16   7       1938.98       1882.47        62.80 o
  -2  16   7       1777.48       1374.06        42.21 o
  -1  16   7        446.66        379.85        27.86 o
   0  16   7          0.12         -8.44        18.82 o
   1  16   7        944.87        953.01        40.43 o
   2  16   7       3133.79       2866.29       118.51 o
   3  16   7         89.26         86.44        38.58 o
   4  16   7        282.15        199.30        43.98 o
   5  16   7         71.47        119.61        47.61 o
   6  16   7        678.82        690.91        73.61 o
   7  16   7        269.28        291.31        57.48 o
   8  16   7         91.07        106.36        52.08 o
 -11  17   7       1815.12       1862.97        84.41 o
 -10  17   7          1.05         -2.70        24.23 o
  -9  17   7         10.65         12.24        24.23 o
  -8  17   7          3.02          8.69        22.45 o
  -7  17   7        476.17        465.28        35.88 o
  -6  17   7        471.56        455.23        34.10 o
  -5  17   7          7.38          5.74        20.68 o
  -4  17   7        281.62        272.14        30.56 o
  -3  17   7        246.68        204.02        27.86 o
  -2  17   7        831.70        743.16        35.88 o
  -1  17   7         29.99         14.60        18.82 o
   0  17   7          1.20         20.09        21.53 o
   1  17   7        173.40         96.15        35.03 o
   2  17   7        367.32        383.57        56.56 o
   3  17   7         36.14         40.86        37.73 o
   4  17   7        328.53        331.49        54.78 o
   5  17   7        600.77        524.11        61.96 o
   6  17   7         10.99          7.01        41.28 o
   7  17   7          5.53         26.08        45.75 o
   8  17   7        129.80        194.15        61.03 o
 -11  18   7         92.41        121.81        39.50 o
 -10  18   7       1047.82       1069.75        65.50 o
  -9  18   7         19.04         23.97        26.00 o
  -8  18   7         13.94          4.47        22.45 o
  -7  18   7        346.99        353.01        35.88 o
  -6  18   7       2038.71       1931.68        65.50 o
  -5  18   7         36.05         35.28        23.30 o
  -4  18   7        110.07         76.06        23.30 o
  -3  18   7        283.56        210.86        26.93 o
  -2  18   7        299.07        322.54        33.26 o
  -1  18   7         46.52         74.54        24.23 o
   0  18   7       1742.12       1524.31        52.93 o
   1  18   7        744.59        834.66        60.02 o
   2  18   7          5.95         49.63        23.04 o
   3  18   7        789.02        650.14        63.73 o
   4  18   7       1680.19       1755.09       105.94 o
   5  18   7        698.74        703.74        72.68 o
   6  18   7        126.00        153.80        52.93 o
   7  18   7         91.77         87.96        49.38 o
 -10  19   7        205.79        197.52        42.21 o
  -9  19   7        339.15        449.41        51.15 o
  -8  19   7          2.29          9.88        26.00 o
  -7  19   7       1659.79       1610.83        68.20 o
  -6  19   7       1958.40       1890.57        68.20 o
  -5  19   7         11.93          8.78        24.23 o
  -4  19   7        967.43        804.02        44.91 o
  -3  19   7        651.78        639.17        43.05 o
  -2  19   7        730.05        633.00        37.73 o
  -1  19   7       2052.18       1737.62        57.48 o
   0  19   7       1787.49       1592.01        74.54 o
   1  19   7        347.77        386.27        44.57 o
   2  19   7         13.81         40.01        24.06 o
   3  19   7       1387.92       1436.10        79.77 o
   4  19   7        373.49        349.04        86.18 o
   5  19   7        145.76        167.14        53.85 o
   6  19   7        125.84        123.92        50.23 o
   7  19   7          5.74         18.49        47.61 o
 -10  20   7          0.04         40.35        20.77 o
  -9  20   7        850.96        848.85        63.73 o
  -8  20   7         12.94          1.94        31.40 o
  -7  20   7        368.57        359.51        38.58 o
  -6  20   7        226.91        270.79        37.73 o
  -5  20   7       4688.27       4416.26       116.66 o
  -4  20   7        171.62        174.39        32.33 o
  -3  20   7        806.10        626.67        41.28 o
  -2  20   7       1916.64       2010.69        77.24 o
  -1  20   7       3241.13       3090.99        95.13 o
   0  20   7        366.15        417.75        45.75 o
   1  20   7        118.37        160.97        33.09 o
   2  20   7        420.60        476.00        47.95 o
   3  20   7        140.67        170.68        34.19 o
   4  20   7         55.10         91.33        28.45 o
   5  20   7        122.94        107.63        71.83 o
   6  20   7         11.57         29.97        51.15 o
  -9  21   7        158.38        176.17        43.05 o
  -8  21   7        224.52        291.73        49.38 o
  -7  21   7         25.55         56.47        37.73 o
  -6  21   7        183.35        150.51        32.33 o
  -5  21   7          1.80         13.76        27.86 o
  -4  21   7       1463.05       1680.13        73.61 o
  -3  21   7        671.95        696.48        48.45 o
  -2  21   7        403.41        444.68        38.58 o
  -1  21   7        830.86        737.08        58.33 o
   0  21   7       1040.70       1076.42        69.56 o
   1  21   7        700.10        736.24        58.33 o
   2  21   7        244.77        267.08        39.34 o
   3  21   7        845.10        917.98        63.39 o
   4  21   7         37.81         66.01        27.01 o
   5  21   7         17.18         54.11        24.90 o
  -8  22   7        171.38        157.51        43.05 o
  -7  22   7        126.03        141.39        43.05 o
  -6  22   7        192.90        223.52        44.91 o
  -5  22   7         93.28        151.94        36.80 o
  -4  22   7         45.28         32.41        26.93 o
  -3  22   7         50.70         61.45        31.40 o
  -2  22   7        562.58        549.69        41.28 o
  -1  22   7          0.66         28.62        21.10 o
   0  22   7        263.47        318.91        40.69 o
   1  22   7         17.19         62.97        24.82 o
   2  22   7       1317.15       1356.84        78.50 o
   3  22   7         15.38         56.05        24.06 o
   4  22   7        264.69        320.85        40.77 o
   5  22   7          4.00         34.78        22.37 o
  -7  23   7         12.49         -3.71        35.88 o
  -6  23   7        876.98        763.76        61.96 o
  -5  23   7         10.68         34.02        37.73 o
  -4  23   7         26.38         39.93        35.88 o
  -3  23   7        182.00        167.05        37.73 o
  -2  23   7        908.95       1015.05        66.52 o
  -1  23   7        163.67        206.13        36.04 o
   0  23   7          4.50         27.52        22.62 o
   1  23   7         48.38         92.77        27.86 o
   2  23   7         11.68         56.56        23.97 o
   3  23   7        276.57        324.06        41.19 o
  -5  24   7        143.38        201.15        49.38 o
  -4  24   7         46.67         12.32        35.88 o
  -3  24   7         74.68         75.13        52.08 o
  -2  24   7         30.58         72.85        26.17 o
  -1  24   7        347.49        377.15        44.15 o
   0  24   7        121.38        167.30        33.60 o
   1  24   7         35.02         72.51        26.84 o
   2  24   7         44.16         84.58        27.52 o
  -3  25   7         23.60         61.96        25.83 o
  -2  25   7          4.27         38.58        22.28 o
  -1  25   7         87.61        144.85        31.23 o
   0  25   7         76.24        112.35        30.22 o
 -14   0   8        312.45        356.81        43.22 o
 -12   0   8        151.71        180.22        34.78 o
 -10   0   8        328.28        255.43        18.82 o
  -8   0   8       1237.55       1371.35        46.68 o
  -6   0   8      18439.32      18497.93       373.44 o
  -4   0   8      16202.36      16044.75       327.60 o
  -2   0   8      17784.42      17849.56       356.39 o
   0   0   8       3188.70       3186.63        82.55 o
   2   0   8       9401.39       9289.61       203.77 o
   4   0   8        148.33         99.94        21.53 o
   6   0   8         64.10         43.22        42.21 o
   8   0   8        299.71        246.40        62.80 o
  10   0   8        269.20        241.92        70.91 o
 -15   1   8         51.68         78.50        28.19 o
 -14   1   8         17.53         65.00        24.73 o
 -13   1   8         68.67        109.65        29.97 o
 -12   1   8         22.44         51.58        25.41 o
 -11   1   8        664.09        689.56        20.68 o
 -10   1   8        359.16        286.92        13.51 o
  -9   1   8       1575.24       1402.67        30.56 o
  -8   1   8        454.95        440.46        18.82 o
  -7   1   8       9695.36      10151.71       154.39 o
  -6   1   8        967.65        824.11        22.45 o
  -5   1   8         46.15         47.78        11.65 o
  -4   1   8        105.87        187.31        17.05 o
  -3   1   8      25372.08      26074.23       334.86 o
  -2   1   8        341.47        305.32        17.98 o
  -1   1   8         83.74         76.06        12.58 o
   0   1   8        133.31        131.51        14.35 o
   1   1   8       4985.77       4891.58        96.06 o
   2   1   8      14141.58      13584.73       197.44 o
   3   1   8       1120.15       1021.89        32.33 o
   4   1   8         27.73         20.51        15.28 o
   5   1   8        238.01        169.75        34.10 o
   6   1   8       2029.05       1860.77        88.89 o
   7   1   8         20.51         11.73        30.56 o
   8   1   8          7.57          3.21        31.40 o
   9   1   8        198.14        190.01        44.91 o
  10   1   8         11.17         10.47        38.58 o
  11   1   8          0.83         29.97        43.98 o
 -15   2   8         31.26         77.15        26.51 o
 -14   2   8         38.85         86.94        27.35 o
 -13   2   8        805.51        905.74        62.97 o
 -12   2   8        988.73        991.84        37.73 o
 -11   2   8        574.03        652.42        21.53 o
 -10   2   8        293.22        250.62        13.51 o
  -9   2   8        754.71        885.56        27.86 o
  -8   2   8       1238.50       1204.81        29.63 o
  -7   2   8       2132.89       2120.09        43.05 o
  -6   2   8        374.67        396.48        19.75 o
  -5   2   8         39.69         37.39        11.65 o
  -4   2   8       2956.12       3014.85        58.33 o
  -3   2   8       7286.95       7570.05       104.16 o
  -2   2   8       7029.85       7307.19       115.81 o
  -1   2   8        145.36        171.52        15.28 o
   0   2   8       1149.87        963.14        26.00 o
   1   2   8      22512.60      23281.46       429.99 o
   2   2   8       3711.90       3668.62        67.36 o
   3   2   8         63.54         46.76        15.28 o
   4   2   8         61.13         50.73        16.12 o
   5   2   8       4704.85       4675.66       154.39 o
   6   2   8       2211.11       2079.65       132.86 o
   7   2   8        227.71        265.90        44.91 o
   8   2   8        136.98        106.19        38.58 o
   9   2   8          0.23        -14.52        32.33 o
  10   2   8        118.43        116.57        43.05 o
  11   2   8         16.81          3.04        42.21 o
 -15   3   8        505.19        562.35        51.74 o
 -14   3   8        310.75        373.78        43.81 o
 -13   3   8         40.15         70.74        27.43 o
 -12   3   8        469.38        495.24        22.45 o
 -11   3   8       2459.46       2383.87        43.98 o
 -10   3   8         15.26         11.48         9.88 o
  -9   3   8       1598.38       1599.18        35.03 o
  -8   3   8          4.77          4.47        10.80 o
  -7   3   8        815.38        754.90        23.30 o
  -6   3   8       1699.40       2076.36        46.68 o
  -5   3   8        915.36        986.44        29.63 o
  -4   3   8         16.14         13.25        10.80 o
  -3   3   8       5943.17       5810.49        80.78 o
  -2   3   8        314.65        317.30        17.05 o
  -1   3   8        560.11        589.11        22.45 o
   0   3   8       3203.71       3167.47        61.03 o
   1   3   8       1482.10       1232.92        34.10 o
   2   3   8       1815.44       2286.97        55.63 o
   3   3   8       2274.55       2181.03        50.23 o
   4   3   8         53.36         65.67        17.05 o
   5   3   8       2427.31       2284.44        97.83 o
   6   3   8       1477.81       1539.17        84.41 o
   7   3   8       1692.43       1692.71        89.73 o
   8   3   8          4.11          3.29        32.33 o
   9   3   8        798.46        752.62        67.36 o
  10   3   8          4.13         13.00        39.50 o
  11   3   8        201.67        183.26        53.85 o
 -14   4   8        817.93        928.87        63.14 o
 -13   4   8        278.42        268.18        21.53 o
 -12   4   8         30.84         19.75        11.65 o
 -11   4   8          0.45          0.93        10.80 o
 -10   4   8       2588.28       2405.99        41.28 o
  -9   4   8       4061.73       3780.30        60.19 o
  -8   4   8       3923.47       3851.54        65.50 o
  -7   4   8       2326.88       2103.21        41.28 o
  -6   4   8       2807.76       2824.25        54.78 o
  -5   4   8          0.82          7.60        11.65 o
  -4   4   8      12058.49      11915.49       173.21 o
  -3   4   8       1838.54       1641.47        34.10 o
  -2   4   8        581.49        611.65        23.30 o
  -1   4   8          5.00          3.04        10.80 o
   0   4   8        999.75        995.81        30.56 o
   1   4   8        674.24        607.93        27.86 o
   2   4   8        861.65        739.70        26.93 o
   3   4   8        722.57        606.25        25.15 o
   4   4   8         71.23         87.28        32.33 o
   5   4   8       1394.54       1253.85        69.98 o
   6   4   8       3455.30       3407.12       134.64 o
   7   4   8          9.40         25.07        33.26 o
   8   4   8          5.06         30.98        36.80 o
   9   4   8        175.30        179.54        46.68 o
  10   4   8        493.53        563.20        68.20 o
  11   4   8          4.75         48.45        22.54 o
 -14   5   8          2.60         -0.84        19.75 o
 -13   5   8         14.97         18.32        14.35 o
 -12   5   8         30.43         26.42        13.51 o
 -11   5   8        100.28         97.33        14.35 o
 -10   5   8        648.83        640.09        23.30 o
  -9   5   8       5577.52       5171.91        84.41 o
  -8   5   8         26.13         40.77        11.65 o
  -7   5   8        117.32        133.29        13.51 o
  -6   5   8        822.03        843.02        27.86 o
  -5   5   8      16664.95      14318.95       226.22 o
  -4   5   8       2192.78       2140.01        45.75 o
  -3   5   8       2641.62       2486.01        50.23 o
  -2   5   8       2743.67       2728.95        55.63 o
  -1   5   8       3276.16       3288.60        64.66 o
   0   5   8      15338.96      15263.86       229.77 o
   1   5   8       3563.67       2858.69        53.85 o
   2   5   8       7242.40       7770.53       131.94 o
   3   5   8        444.74        527.15        28.70 o
   4   5   8       5368.67       5267.64       173.21 o
   5   5   8       3255.79       3165.44       119.36 o
   6   5   8        951.98        987.37        68.20 o
   7   5   8         30.17         63.98        37.73 o
   8   5   8         82.55         86.69        40.43 o
   9   5   8        380.32        408.64        59.26 o
  10   5   8          2.49        -15.03        35.88 o
 -14   6   8          0.16         -6.08        15.28 o
 -13   6   8         71.33         72.17        17.05 o
 -12   6   8          0.05          0.84        14.35 o
 -11   6   8         10.63         17.90        14.35 o
 -10   6   8        380.74        389.05        23.30 o
  -9   6   8        363.67        349.38        19.75 o
  -8   6   8        761.91        696.48        24.23 o
  -7   6   8        339.14        407.54        21.53 o
  -6   6   8       7895.79       8136.37       119.36 o
  -5   6   8      10361.09      10356.40       158.02 o
  -4   6   8       3373.56       3472.53        66.43 o
  -3   6   8       5993.00       5676.87        92.43 o
  -2   6   8       8599.33       8488.71       132.86 o
  -1   6   8       6488.87       5753.26        89.73 o
   0   6   8       3347.53       3302.70        64.66 o
   1   6   8      14157.02      14215.54       208.24 o
   2   6   8       1294.17       1350.84        40.43 o
   3   6   8        634.75        541.16        24.23 o
   4   6   8        806.40        829.68        58.33 o
   5   6   8       3965.35       4083.17       153.46 o
   6   6   8         10.88         12.58        31.40 o
   7   6   8        422.36        388.29        49.38 o
   8   6   8         15.05         25.91        36.80 o
   9   6   8        169.95        202.00        51.15 o
  10   6   8         33.06         21.02        39.50 o
 -14   7   8         25.57         25.41        17.98 o
 -13   7   8        502.95        448.14        26.00 o
 -12   7   8        471.91        489.17        27.86 o
 -11   7   8          0.14         -1.60        14.35 o
 -10   7   8         76.53         80.28        17.05 o
  -9   7   8        902.39        694.79        26.93 o
  -8   7   8        105.01         82.30        15.28 o
  -7   7   8       1444.68       1352.02        39.50 o
  -6   7   8        392.50        413.03        22.45 o
  -5   7   8       1529.32       1143.95        28.70 o
  -4   7   8      15573.52      15511.60       226.22 o
  -3   7   8       8683.61       8988.59       141.81 o
  -2   7   8        261.40        281.68        19.75 o
  -1   7   8       2252.02       2331.62        52.93 o
   0   7   8      18666.23      18632.98       272.90 o
   1   7   8       8078.74       9287.92       157.09 o
   2   7   8         14.47         12.32        13.51 o
   3   7   8        525.24        416.83        22.45 o
   4   7   8        675.50        642.80        52.93 o
   5   7   8        244.43        250.79        42.21 o
   6   7   8        282.19        288.27        43.05 o
   7   7   8          0.30        -13.17        29.63 o
   8   7   8          2.73         13.59        35.88 o
   9   7   8        145.54        143.92        45.75 o
  10   7   8          8.94         22.71        41.28 o
 -14   8   8         87.39        119.36        23.30 o
 -13   8   8          0.44          0.25        17.05 o
 -12   8   8        703.29        687.62        32.33 o
 -11   8   8         48.23         65.84        18.82 o
 -10   8   8         48.72         52.00        17.05 o
  -9   8   8          8.20          5.99        15.28 o
  -8   8   8      18395.69      17635.32       303.38 o
  -7   8   8       4335.44       4926.53        96.99 o
  -6   8   8        567.74        482.92        23.30 o
  -5   8   8       1243.51       1231.32        38.58 o
  -4   8   8      14554.95      12836.76       192.97 o
  -3   8   8       4130.55       4522.28        82.55 o
  -2   8   8       2004.26       2208.38        52.08 o
  -1   8   8       3335.44       3508.83        71.83 o
   0   8   8        317.60        433.96        26.00 o
   1   8   8       1161.44       1010.83        31.40 o
   2   8   8        270.09        269.44        20.68 o
   3   8   8        713.57        802.42        34.10 o
   4   8   8       2318.88       1950.76        87.11 o
   5   8   8         83.60        134.47        39.50 o
   6   8   8          5.56        -11.73        28.70 o
   7   8   8        151.82        123.24        38.58 o
   8   8   8        227.88        209.76        45.75 o
   9   8   8         26.52         36.97        41.28 o
  10   8   8         71.67         91.25        47.61 o
 -14   9   8        467.68        471.69        32.33 o
 -13   9   8         67.02         53.43        20.68 o
 -12   9   8       1250.71       1164.80        42.21 o
 -11   9   8       1035.87       1160.24        46.68 o
 -10   9   8        925.33        769.33        32.33 o
  -9   9   8       3164.41       3407.11        82.55 o
  -8   9   8       1915.93       2022.68        59.26 o
  -7   9   8       6355.24       6630.21       134.64 o
  -6   9   8        528.71        461.65        24.23 o
  -5   9   8       2390.41       2626.98        62.80 o
  -4   9   8        801.36        672.17        26.00 o
  -3   9   8       1160.89       1121.07        39.50 o
  -2   9   8        348.38        364.74        21.53 o
  -1   9   8         62.05         64.07        14.35 o
   0   9   8         78.93         71.24        15.28 o
   1   9   8          0.72         17.64        15.28 o
   2   9   8       2118.22       2351.71        58.33 o
   3   9   8       1996.90       1930.84        51.15 o
   4   9   8        492.98        401.63        43.98 o
   5   9   8        276.94        257.88        42.21 o
   6   9   8        469.24        536.02        58.33 o
   7   9   8         81.71         78.08        37.73 o
   8   9   8        257.88        217.95        45.75 o
   9   9   8          8.50         20.34        41.28 o
  10   9   8          1.78         11.14        43.05 o
 -13  10   8       1102.32       1238.57        52.08 o
 -12  10   8        112.54        141.31        25.15 o
 -11  10   8          2.09         -7.26        17.98 o
 -10  10   8        194.94        179.38        23.30 o
  -9  10   8       1399.62       1524.98        54.78 o
  -8  10   8          5.73         31.82        17.98 o
  -7  10   8         70.92         94.46        18.82 o
  -6  10   8        613.56        588.18        26.93 o
  -5  10   8         75.71         88.55        17.05 o
  -4  10   8       1213.91       1338.94        43.98 o
  -3  10   8       1755.98       1835.37        53.85 o
  -2  10   8        254.88        287.42        21.53 o
  -1  10   8       1678.67       1688.15        44.91 o
   0  10   8        120.99        149.58        18.82 o
   1  10   8       2026.92       2085.56        52.93 o
   2  10   8          0.54         -6.33        14.35 o
   3  10   8        375.40        292.57        37.73 o
   4  10   8         18.33         11.14        28.70 o
   5  10   8         34.33         53.26        35.88 o
   6  10   8          8.03          4.39        34.10 o
   7  10   8        815.36        809.76        69.98 o
   8  10   8         32.00         59.93        41.28 o
   9  10   8         43.64         42.88        42.21 o
  10  10   8         18.16         12.58        62.80 o
 -13  11   8         91.48         68.88        24.23 o
 -12  11   8       1542.57       1688.07        60.19 o
 -11  11   8         30.43         47.69        21.53 o
 -10  11   8       1038.75       1215.11        50.23 o
  -9  11   8       2785.00       2643.69        68.20 o
  -8  11   8       1303.10       1348.31        49.38 o
  -7  11   8         97.15        120.79        20.68 o
  -6  11   8       1749.08       1907.45        61.03 o
  -5  11   8       1675.79       1631.77        46.68 o
  -4  11   8        248.03        278.22        23.30 o
  -3  11   8         53.60         47.78        16.12 o
  -2  11   8        673.84        650.14        35.03 o
  -1  11   8         23.12          1.18        12.58 o
   0  11   8       3806.52       4014.96        81.71 o
   1  11   8         39.53         40.60        17.05 o
   2  11   8        159.42        120.12        17.98 o
   3  11   8        427.68        315.36        40.43 o
   4  11   8        909.34        888.60        65.50 o
   5  11   8        530.85        514.07        53.85 o
   6  11   8        153.90        160.80        44.91 o
   7  11   8         67.59         51.83        38.58 o
   8  11   8        271.53        342.88        59.26 o
   9  11   8        199.01        227.32        57.48 o
 -13  12   8         50.98         86.02        26.93 o
 -12  12   8        271.74        282.27        31.40 o
 -11  12   8         45.88         35.71        21.53 o
 -10  12   8        389.53        332.50        27.86 o
  -9  12   8        761.44        740.46        36.80 o
  -8  12   8       4168.32       4516.79       107.71 o
  -7  12   8        166.68        164.43        25.15 o
  -6  12   8        485.76        489.67        31.40 o
  -5  12   8       1479.71       1278.08        39.50 o
  -4  12   8      10979.02      11343.26       197.44 o
  -3  12   8       1620.87       1528.19        47.61 o
  -2  12   8        495.73        538.89        39.50 o
  -1  12   8       3407.58       2999.57        67.36 o
   0  12   8          3.03         20.60        16.12 o
   1  12   8       1146.20       1189.87        41.28 o
   2  12   8        459.59        550.87        33.26 o
   3  12   8        594.89        561.85        52.08 o
   4  12   8       2142.72       2340.32       114.88 o
   5  12   8        450.77        459.96        57.48 o
   6  12   8        751.04        669.05        62.80 o
   7  12   8          0.05          6.50        37.73 o
   8  12   8        178.77        163.34        51.15 o
   9  12   8         69.10         81.46        48.45 o
 -13  13   8         51.62         97.33        28.45 o
 -12  13   8          0.99         11.14        23.30 o
 -11  13   8          3.27         26.25        23.30 o
 -10  13   8          0.56         -3.21        19.75 o
  -9  13   8       1002.86       1076.84        47.61 o
  -8  13   8       1668.77       1489.78        51.15 o
  -7  13   8        587.15        664.15        40.43 o
  -6  13   8       1007.38        858.30        37.73 o
  -5  13   8       1121.24       1396.09        50.23 o
  -4  13   8      11023.86      11101.00       193.89 o
  -3  13   8       1173.62       1039.19        37.73 o
  -2  13   8       1326.49       1010.07        35.03 o
  -1  13   8        170.04        200.90        26.93 o
   0  13   8       8178.64       8985.39       157.09 o
   1  13   8        289.10        404.42        29.63 o
   2  13   8       1349.76       1196.54        52.08 o
   3  13   8         40.60         39.17        35.88 o
   4  13   8       2908.98       2761.11       122.06 o
   5  13   8        963.06        961.20        73.61 o
   6  13   8        793.82        794.65        73.61 o
   7  13   8          0.29        -13.93        37.73 o
   8  13   8          2.28         12.32        43.05 o
   9  13   8        109.55        122.40        52.93 o
 -12  14   8         19.13         17.56        24.23 o
 -11  14   8        119.12        119.61        27.86 o
 -10  14   8        351.49        322.20        30.56 o
  -9  14   8          0.51          9.62        20.68 o
  -8  14   8        279.43        261.25        27.86 o
  -7  14   8        638.80        765.70        43.98 o
  -6  14   8        582.99        545.81        34.10 o
  -5  14   8       3907.70       3614.60        87.96 o
  -4  14   8         39.00         56.64        20.68 o
  -3  14   8       6099.92       6935.61       183.09 o
  -2  14   8        308.22        275.86        26.93 o
  -1  14   8       8189.22       8544.00       178.62 o
   0  14   8         10.15         27.43        23.30 o
   1  14   8       7560.99       7908.63       141.81 o
   2  14   8        905.27        759.62        61.96 o
   3  14   8        139.98        202.08        48.45 o
   4  14   8         15.18         20.01        35.88 o
   5  14   8       1244.93       1140.07        78.08 o
   6  14   8         75.44         44.57        39.50 o
   7  14   8         14.02         52.67        45.75 o
   8  14   8        217.51        197.35        52.93 o
 -12  15   8          8.21          8.27        25.15 o
 -11  15   8        270.61        330.30        35.88 o
 -10  15   8        113.69         97.41        25.15 o
  -9  15   8       2436.35       2285.87        69.13 o
  -8  15   8         18.39         36.04        22.45 o
  -7  15   8        916.94       1053.46        50.23 o
  -6  15   8         62.94         66.69        22.45 o
  -5  15   8       3529.70       3750.42        97.83 o
  -4  15   8       3892.01       4058.77        91.59 o
  -3  15   8       2006.65       1934.21        58.33 o
  -2  15   8          1.29          5.49        19.75 o
  -1  15   8       1433.78       1568.54        55.63 o
   0  15   8       4060.33       3843.86        96.06 o
   1  15   8        162.93        244.96        34.10 o
   2  15   8         89.48         59.17        39.50 o
   3  15   8         63.08         33.26        36.80 o
   4  15   8       2006.40       2116.88       115.81 o
   5  15   8        306.08        344.65        58.33 o
   6  15   8          2.34         11.48        42.21 o
   7  15   8          1.58        -10.38        37.73 o
   8  15   8         84.63        118.09        54.78 o
 -11  16   8         34.34         32.16        26.00 o
 -10  16   8        383.50        393.19        36.80 o
  -9  16   8        517.97        555.26        40.43 o
  -8  16   8       1113.18       1296.73        57.48 o
  -7  16   8          5.53         -3.97        19.75 o
  -6  16   8         62.74         89.81        25.15 o
  -5  16   8        948.05       1031.77        50.23 o
  -4  16   8       4472.91       4291.84        94.29 o
  -3  16   8         28.16         41.02        20.68 o
  -2  16   8          6.42         -3.97        17.98 o
  -1  16   8         46.49         36.47        20.68 o
   0  16   8        969.97        838.46        42.21 o
   1  16   8         86.88         73.27        37.73 o
   2  16   8         39.01         33.51        56.56 o
   3  16   8        436.23        335.03        50.23 o
   4  16   8         74.11         66.09        42.21 o
   5  16   8        251.41        306.58        60.19 o
   6  16   8         99.68         94.96        45.75 o
   7  16   8        140.53        129.74        51.15 o
   8  16   8         34.73         83.91        27.01 o
 -11  17   8          7.59          3.55        26.93 o
 -10  17   8        212.68        249.86        35.03 o
  -9  17   8         20.50         56.89        26.93 o
  -8  17   8       1068.66        976.31        47.61 o
  -7  17   8       1194.65       1063.25        48.45 o
  -6  17   8        168.61        185.96        29.63 o
  -5  17   8        967.29        963.22        47.61 o
  -4  17   8        144.21        173.72        26.00 o
  -3  17   8        737.96        721.72        37.73 o
  -2  17   8        238.57        215.08        26.00 o
  -1  17   8       1070.87        874.00        39.50 o
   0  17   8        313.46        350.39        35.88 o
   1  17   8         56.99        103.83        28.36 o
   2  17   8        246.39        297.05        40.35 o
   3  17   8        434.82        370.74        79.85 o
   4  17   8         65.28         64.49        43.98 o
   5  17   8        300.31        291.05        57.48 o
   6  17   8        208.73        154.98        50.23 o
   7  17   8         44.62         40.18        48.45 o
 -10  18   8          5.24          5.06        26.93 o
  -9  18   8       1167.59       1197.89        57.48 o
  -8  18   8        135.91        129.23        29.63 o
  -7  18   8          4.83         10.30        25.15 o
  -6  18   8          8.01          9.45        24.23 o
  -5  18   8        274.74        215.76        28.70 o
  -4  18   8        253.70        299.16        31.40 o
  -3  18   8       1806.20       1631.51        55.63 o
  -2  18   8          0.68         34.36        24.23 o
  -1  18   8         69.58         32.08        19.75 o
   0  18   8          2.56        -10.55        34.10 o
   1  18   8       2074.20       2117.56       100.70 o
   2  18   8        240.12        285.06        39.25 o
   3  18   8          2.22         33.17        21.86 o
   4  18   8         71.78        105.35        30.05 o
   5  18   8        210.87        203.43        79.01 o
   6  18   8        110.59        116.32        54.78 o
 -10  19   8          7.65         25.91        29.63 o
  -9  19   8        296.79        323.97        39.50 o
  -8  19   8        211.09        181.23        32.33 o
  -7  19   8       1369.77       1307.12        61.96 o
  -6  19   8          1.12         20.68        26.00 o
  -5  19   8        831.55        833.14        49.38 o
  -4  19   8        579.52        510.78        39.50 o
  -3  19   8       1845.52       1621.04        55.63 o
  -2  19   8        413.85        308.27        28.70 o
  -1  19   8          3.44         -6.08        23.30 o
   0  19   8        113.17        163.08        33.01 o
   1  19   8          3.76         28.36        22.62 o
   2  19   8        748.81        821.92        59.51 o
   3  19   8        146.02        177.69        34.95 o
   4  19   8         74.71        124.93        30.05 o
   5  19   8        206.76        259.23        37.65 o
   6  19   8         50.45         43.22        72.68 o
  -9  20   8        122.08        106.70        32.33 o
  -8  20   8        732.24        799.63        52.93 o
  -7  20   8         27.96         36.21        28.70 o
  -6  20   8        232.48        222.26        34.10 o
  -5  20   8        746.52        715.39        46.68 o
  -4  20   8        675.12        566.40        40.43 o
  -3  20   8         38.60         91.76        28.70 o
  -2  20   8       1158.63       1117.78        52.08 o
  -1  20   8        718.93        729.82        61.03 o
   0  20   8        110.90        154.14        32.75 o
   1  20   8        236.75        284.64        39.67 o
   2  20   8        125.75        185.71        33.76 o
   3  20   8         59.36         95.22        28.95 o
   4  20   8        189.97        238.46        37.31 o
   5  20   8         39.11         75.89        27.35 o
  -8  21   8          0.04          9.45        29.63 o
  -7  21   8        587.40        620.34        49.38 o
  -6  21   8         43.78         66.01        31.40 o
  -5  21   8         18.24          9.96        26.93 o
  -4  21   8        723.38        819.13        55.63 o
  -3  21   8        670.35        638.15        42.21 o
  -2  21   8        129.96        127.63        29.63 o
  -1  21   8          9.23         36.04        23.47 o
   0  21   8       2444.73       2478.67       110.07 o
   1  21   8         21.58         65.33        25.32 o
   2  21   8        206.28        244.79        38.24 o
   3  21   8         55.76         88.63        28.53 o
   4  21   8        828.16        892.40        62.55 o
  -7  22   8         60.14         40.10        30.56 o
  -6  22   8         97.47        181.40        40.43 o
  -5  22   8        337.21        422.23        46.68 o
  -4  22   8        384.15        388.97        43.05 o
  -3  22   8        165.12        144.18        32.33 o
  -2  22   8        510.18        588.94        61.96 o
  -1  22   8        462.35        536.52        49.63 o
   0  22   8        106.37        157.43        32.58 o
   1  22   8       1274.69       1316.99        76.73 o
   2  22   8        272.76        321.78        40.43 o
   3  22   8          9.98         43.30        23.55 o
  -6  23   8        263.33        259.74        41.28 o
  -5  23   8        364.58        389.14        46.68 o
  -4  23   8         86.22        105.01        36.80 o
  -3  23   8        285.46        259.74        49.38 o
  -2  23   8         19.91         67.61        25.07 o
  -1  23   8         47.84         79.68        28.28 o
   0  23   8        145.51        194.99        34.52 o
   1  23   8         43.84         81.37        27.43 o
   2  23   8          3.95         30.98        22.79 o
  -4  24   8        354.67        406.27        44.91 o
  -3  24   8          1.63         37.99        21.78 o
  -2  24   8         13.91         53.18        24.14 o
  -1  24   8        105.64        153.29        31.82 o
   0  24   8         99.77        151.86        31.74 o
 -13   0   9         25.89         22.45        18.82 o
 -11   0   9        724.56        654.78        35.88 o
  -9   0   9        524.31        493.64        34.10 o
  -7   0   9       6813.49       6991.07       161.56 o
  -5   0   9       4822.51       4930.50       118.51 o
  -3   0   9        597.65        544.29        28.70 o
  -1   0   9       1043.09        977.57        45.75 o
   1   0   9       1385.34       1287.53        52.93 o
   3   0   9        100.22         75.13        22.45 o
   5   0   9        971.59        876.53        90.66 o
   7   0   9        574.92        475.75        73.61 o
   9   0   9          7.91         30.14        58.33 o
 -14   1   9        138.74        194.74        34.61 o
 -13   1   9        151.79        131.18        15.28 o
 -12   1   9        474.87        432.70        20.68 o
 -11   1   9         12.74          2.87        12.58 o
 -10   1   9       1106.61       1112.38        36.80 o
  -9   1   9        108.51        122.65        17.05 o
  -8   1   9        199.80        204.87        18.82 o
  -7   1   9       2776.22       2740.43        53.85 o
  -6   1   9       1572.57       1526.67        39.50 o
  -5   1   9         32.44         34.19        13.51 o
  -4   1   9       2664.24       2877.60        61.96 o
  -3   1   9       2103.53       2066.23        46.68 o
  -2   1   9         15.52         25.24        12.58 o
  -1   1   9       3273.44       3453.20        68.20 o
   0   1   9       8571.39       8657.95       139.11 o
   1   1   9       1287.63       1290.49        38.58 o
   2   1   9       1503.38       1243.56        35.03 o
   3   1   9       1529.34       1380.56        40.43 o
   4   1   9        467.10        458.19        46.68 o
   5   1   9         64.61         73.86        34.10 o
   6   1   9        502.91        432.53        49.38 o
   7   1   9          8.16         -8.44        26.93 o
   8   1   9         22.70         10.89        35.03 o
   9   1   9         15.42          7.26        40.43 o
  10   1   9          5.16          4.31        39.50 o
 -14   2   9          0.37         31.15        20.93 o
 -13   2   9        607.53        574.17        24.23 o
 -12   2   9        227.80        249.94        18.82 o
 -11   2   9         22.75         17.05        13.51 o
 -10   2   9         20.45         13.76        13.51 o
  -9   2   9       4954.97       4838.74        94.29 o
  -8   2   9       3305.99       3277.12        72.68 o
  -7   2   9         85.36        106.78        17.05 o
  -6   2   9       2634.01       2590.60        52.93 o
  -5   2   9       5749.64       5573.88        90.66 o
  -4   2   9       7657.10       7746.31       123.92 o
  -3   2   9        546.98        586.83        24.23 o
  -2   2   9       2213.48       2254.47        49.38 o
  -1   2   9        683.17        798.96        29.63 o
   0   2   9        228.72        250.20        19.75 o
   1   2   9       1894.82       1903.74        48.45 o
   2   2   9        634.72        704.67        30.56 o
   3   2   9        116.42         76.81        16.12 o
   4   2   9       2559.91       2483.48       105.94 o
   5   2   9        350.20        316.12        42.21 o
   6   2   9         32.49         12.75        31.40 o
   7   2   9         43.68         27.77        34.10 o
   8   2   9         20.66         30.89        39.50 o
   9   2   9        122.85        132.70        47.61 o
  10   2   9         49.59         47.86        43.98 o
 -14   3   9         42.77         37.06        20.68 o
 -13   3   9        262.15        227.41        17.98 o
 -12   3   9       3856.04       3723.49        77.24 o
 -11   3   9        195.36        182.84        17.98 o
 -10   3   9          5.26         11.06        13.51 o
  -9   3   9         49.93         31.32        14.35 o
  -8   3   9       5025.92       4709.76        91.59 o
  -7   3   9          3.88         -1.77        12.58 o
  -6   3   9        619.95        643.64        29.63 o
  -5   3   9       1842.27       1678.53        44.91 o
  -4   3   9       1411.37       1342.40        38.58 o
  -3   3   9       4659.64       4707.99        82.55 o
  -2   3   9        669.21        677.32        26.00 o
  -1   3   9       4772.14       4523.63        79.85 o
   0   3   9         63.94         66.94        14.35 o
   1   3   9        368.85        318.74        20.68 o
   2   3   9        839.81        818.71        30.56 o
   3   3   9        988.72       1120.48        41.28 o
   4   3   9       1288.67       1228.28        71.83 o
   5   3   9         38.07         41.28        31.40 o
   6   3   9        332.34        349.80        48.45 o
   7   3   9          6.34         15.19        35.03 o
   8   3   9        845.12        830.27        71.83 o
   9   3   9          2.07         -5.91        37.73 o
  10   3   9         15.57         30.14        45.75 o
 -14   4   9         16.43         14.43        15.28 o
 -13   4   9        644.84        610.38        26.93 o
 -12   4   9         26.30         28.53        15.28 o
 -11   4   9       4278.35       4355.90        90.66 o
 -10   4   9         77.45         50.56        15.28 o
  -9   4   9       1277.03       1243.39        40.43 o
  -8   4   9       1447.43       1346.71        41.28 o
  -7   4   9       5078.87       4861.19        96.99 o
  -6   4   9          1.33         -4.81        12.58 o
  -5   4   9       1000.26       1108.92        41.28 o
  -4   4   9        409.95        380.95        24.23 o
  -3   4   9       1483.58       1222.62        30.56 o
  -2   4   9        488.47        395.05        19.75 o
  -1   4   9        854.30        825.63        26.00 o
   0   4   9       2663.20       2587.48        54.78 o
   1   4   9        225.58        218.71        17.98 o
   2   4   9        608.65        602.78        28.70 o
   3   4   9       8551.67       7993.97       137.34 o
   4   4   9        431.44        376.31        45.75 o
   5   4   9        128.37        196.60        43.05 o
   6   4   9        111.25         99.86        38.58 o
   7   4   9       1409.17       1362.24        85.26 o
   8   4   9         20.20         28.28        39.50 o
   9   4   9        178.30        189.93        50.23 o
  10   4   9         23.31         -5.15        42.21 o
 -14   5   9          0.35          2.53        16.12 o
 -13   5   9         83.21         94.88        17.98 o
 -12   5   9        338.31        354.95        23.30 o
 -11   5   9        795.95        767.47        31.40 o
 -10   5   9        414.77        418.85        25.15 o
  -9   5   9        998.41        952.76        34.10 o
  -8   5   9       7679.34       8004.94       153.46 o
  -7   5   9      10346.57      10641.80       200.14 o
  -6   5   9       1864.23       1626.79        46.68 o
  -5   5   9        587.40        501.32        25.15 o
  -4   5   9       4026.29       3696.56        77.24 o
  -3   5   9      11293.68      11561.30       195.67 o
  -2   5   9        108.42         85.68        15.28 o
  -1   5   9       1295.01       1167.08        35.03 o
   0   5   9       3576.71       3259.39        64.66 o
   1   5   9        264.18        243.87        20.68 o
   2   5   9       2067.82       1919.78        49.38 o
   3   5   9       1787.45       1839.17        50.23 o
   4   5   9        491.38        431.51        42.21 o
   5   5   9        776.72        778.11        62.80 o
   6   5   9        576.20        563.11        57.48 o
   7   5   9        588.75        670.15        68.20 o
   8   5   9        229.36        268.26        54.78 o
   9   5   9         85.56        121.64        52.08 o
  10   5   9          6.32          7.43        43.98 o
 -14   6   9         44.62         35.45        16.12 o
 -13   6   9         23.35         22.20        14.35 o
 -12   6   9         45.18         45.84        15.28 o
 -11   6   9         11.68          5.06        13.51 o
 -10   6   9        142.59        162.66        17.98 o
  -9   6   9        528.39        546.57        25.15 o
  -8   6   9        349.00        365.33        26.00 o
  -7   6   9        849.76        904.30        36.80 o
  -6   6   9      12097.48      11516.98       206.47 o
  -5   6   9        281.89        258.38        22.45 o
  -4   6   9       1368.83       1529.54        51.15 o
  -3   6   9       4491.10       4552.92       100.53 o
  -2   6   9      29744.07      27749.13       378.84 o
  -1   6   9       1892.28       1868.37        46.68 o
   0   6   9        341.25        344.40        22.45 o
   1   6   9       3010.99       3059.51        63.73 o
   2   6   9      10070.04       9846.22       190.26 o
   3   6   9       1805.47       1865.75        51.15 o
   4   6   9        416.63        504.78        52.93 o
   5   6   9         15.90         11.31        30.56 o
   6   6   9         38.69         63.90        40.43 o
   7   6   9         45.83         83.40        40.43 o
   8   6   9         43.29         43.05        38.58 o
   9   6   9         12.54         22.28        43.98 o
  10   6   9         41.50         94.29        27.52 o
 -14   7   9         50.78         56.98        17.98 o
 -13   7   9         11.27          0.68        15.28 o
 -12   7   9        105.55        119.61        17.98 o
 -11   7   9         20.10         32.58        16.12 o
 -10   7   9       2705.36       2420.51        53.85 o
  -9   7   9        123.20        111.17        17.05 o
  -8   7   9        271.08        241.25        19.75 o
  -7   7   9       1007.55       1030.50        40.43 o
  -6   7   9       3455.79       2891.78        64.66 o
  -5   7   9       2739.35       2548.14        62.80 o
  -4   7   9        515.16        654.11        33.26 o
  -3   7   9      10314.85       9687.27       178.62 o
  -2   7   9        148.46        106.61        17.05 o
  -1   7   9      11531.74      10939.94       166.04 o
   0   7   9       1682.61       1972.45        51.15 o
   1   7   9       3749.09       3360.77        66.43 o
   2   7   9       2536.77       2181.62        59.26 o
   3   7   9        933.75        944.82        94.29 o
   4   7   9        518.21        581.43        57.48 o
   5   7   9         30.77         35.88        34.10 o
   6   7   9        456.59        360.78        45.75 o
   7   7   9          0.20         13.42        38.58 o
   8   7   9         63.99         73.02        43.05 o
   9   7   9         14.82          6.67        42.21 o
 -14   8   9         46.57         76.90        27.94 o
 -13   8   9          1.94         -5.32        16.12 o
 -12   8   9         44.72         27.60        16.12 o
 -11   8   9       1555.70       1533.85        43.98 o
 -10   8   9          3.42          4.14        15.28 o
  -9   8   9        351.32        337.90        23.30 o
  -8   8   9          0.46          3.46        13.51 o
  -7   8   9       2683.60       2357.54        52.93 o
  -6   8   9        164.00        167.22        21.53 o
  -5   8   9       4422.57       4272.84        94.29 o
  -4   8   9       4564.15       4967.64       111.34 o
  -3   8   9        172.02        113.79        17.98 o
  -2   8   9        513.63        646.85        36.80 o
  -1   8   9         14.07         48.62        16.12 o
   0   8   9         12.25         28.28        15.28 o
   1   8   9       3264.80       3223.94        67.36 o
   2   8   9        997.27       1094.82        41.28 o
   3   8   9         28.68          6.25        27.86 o
   4   8   9          1.85          1.18        30.56 o
   5   8   9        362.27        332.84        45.75 o
   6   8   9         93.04        109.14        41.28 o
   7   8   9        418.27        436.16        60.19 o
   8   8   9          3.61        -15.95        37.73 o
   9   8   9          0.26        -17.90        39.50 o
 -13   9   9         28.19         29.63        19.75 o
 -12   9   9        147.99        170.68        25.15 o
 -11   9   9        537.89        521.92        31.40 o
 -10   9   9       1341.58       1338.77        43.05 o
  -9   9   9        311.54        288.35        22.45 o
  -8   9   9        524.94        578.39        29.63 o
  -7   9   9         48.06         39.84        14.35 o
  -6   9   9       7820.56       8144.14       145.44 o
  -5   9   9        170.99        106.19        17.05 o
  -4   9   9         46.52         31.82        16.12 o
  -3   9   9       2826.06       2773.18        69.98 o
  -2   9   9        762.35        790.52        36.80 o
  -1   9   9        509.74        391.76        20.68 o
   0   9   9        129.05        155.57        19.75 o
   1   9   9        183.92        146.62        17.98 o
   2   9   9        749.62        636.97        29.63 o
   3   9   9          5.96          0.17        30.56 o
   4   9   9        413.75        423.49        52.08 o
   5   9   9        261.75        301.18        49.38 o
   6   9   9        719.67        685.59        65.50 o
   7   9   9         67.10         52.50        37.73 o
   8   9   9         24.47          9.37        37.73 o
   9   9   9         24.34         31.23        46.68 o
 -13  10   9         48.17         44.23        22.45 o
 -12  10   9        402.57        438.69        33.26 o
 -11  10   9        237.75        210.52        25.15 o
 -10  10   9       2123.00       2159.68        64.66 o
  -9  10   9        528.03        609.20        32.33 o
  -8  10   9        632.08        585.31        28.70 o
  -7  10   9         15.14         25.24        15.28 o
  -6  10   9        577.57        526.14        26.00 o
  -5  10   9         65.43        109.48        20.68 o
  -4  10   9       1593.23       1615.14        52.08 o
  -3  10   9        454.08        363.14        24.23 o
  -2  10   9       5828.15       5556.58       118.51 o
  -1  10   9        416.55        426.87        32.33 o
   0  10   9         13.20         19.92        16.12 o
   1  10   9          0.94          1.52        15.28 o
   2  10   9       2524.13       2632.64        63.73 o
   3  10   9        195.80        229.18        44.91 o
   4  10   9          1.03         -8.53        30.56 o
   5  10   9        257.39        251.97        49.38 o
   6  10   9        102.31         74.96        38.58 o
   7  10   9         10.55         -3.46        35.88 o
   8  10   9        125.12        116.32        46.68 o
   9  10   9          4.93         30.98        47.61 o
 -13  11   9         11.05         25.15        22.45 o
 -12  11   9        167.35        151.77        25.15 o
 -11  11   9        496.18        606.33        37.73 o
 -10  11   9        317.74        294.85        27.86 o
  -9  11   9          8.16          9.12        18.82 o
  -8  11   9       2867.31       2662.10        62.80 o
  -7  11   9         20.18         35.20        17.05 o
  -6  11   9       1384.49       1241.70        40.43 o
  -5  11   9         81.66         49.89        15.28 o
  -4  11   9        507.96        452.95        26.00 o
  -3  11   9        336.99        283.37        25.15 o
  -2  11   9          6.99         -6.25        17.05 o
  -1  11   9        289.30        411.85        33.26 o
   0  11   9       1859.05       1796.87        55.63 o
   1  11   9        146.35        186.47        23.30 o
   2  11   9       3465.13       3199.80        86.18 o
   3  11   9         18.91         21.86        34.10 o
   4  11   9        347.34        354.78        52.08 o
   5  11   9         50.25         23.89        35.88 o
   6  11   9        873.92        793.64        70.91 o
   7  11   9        185.40        201.74        52.08 o
   8  11   9        190.11        239.14        59.26 o
 -13  12   9         90.82        133.46        31.32 o
 -12  12   9          0.89          0.17        22.45 o
 -11  12   9        925.90        832.55        41.28 o
 -10  12   9        709.34        723.58        40.43 o
  -9  12   9        187.94        255.85        29.63 o
  -8  12   9         35.45         41.95        18.82 o
  -7  12   9       3824.44       3704.92        80.78 o
  -6  12   9       2701.12       2510.41        61.96 o
  -5  12   9          1.99         17.22        17.98 o
  -4  12   9       1892.73       1963.17        58.33 o
  -3  12   9        799.56        817.95        41.28 o
  -2  12   9        657.03        540.24        30.56 o
  -1  12   9        486.10        444.51        32.33 o
   0  12   9          8.20         19.67        21.53 o
   1  12   9        218.67        145.86        21.53 o
   2  12   9        474.65        361.45        45.75 o
   3  12   9       5135.23       5249.49       188.49 o
   4  12   9        119.38        154.90        45.75 o
   5  12   9        232.68        225.89        49.38 o
   6  12   9          3.15         -8.36        37.73 o
   7  12   9       1153.38       1139.14       123.92 o
   8  12   9        200.29        214.66        57.48 o
 -12  13   9          5.04         -7.18        22.45 o
 -11  13   9         20.70         33.93        23.30 o
 -10  13   9        213.94        280.92        31.40 o
  -9  13   9         11.13         16.88        20.68 o
  -8  13   9        124.10        138.27        24.23 o
  -7  13   9       1177.73       1088.41        39.50 o
  -6  13   9       1950.02       2066.32        60.19 o
  -5  13   9       4336.69       4242.54        91.59 o
  -4  13   9         78.26         73.61        20.68 o
  -3  13   9       4375.79       4061.31        96.99 o
  -2  13   9        438.30        484.78        35.88 o
  -1  13   9      10388.43      10082.32       198.37 o
   0  13   9        434.93        540.91        39.50 o
   1  13   9       3529.60       3493.30        94.29 o
   2  13   9        307.63        316.46        51.15 o
   3  13   9       3141.79       3154.30       136.41 o
   4  13   9       1140.26       1227.43        88.89 o
   5  13   9        114.87        139.70        47.61 o
   6  13   9        576.81        631.65        73.61 o
   7  13   9         80.65         67.61        44.91 o
   8  13   9        116.71        144.94        58.33 o
 -12  14   9         17.80          2.62        23.30 o
 -11  14   9         41.39         23.72        23.30 o
 -10  14   9         99.27         78.50        23.30 o
  -9  14   9        194.08        196.43        27.86 o
  -8  14   9        384.03        316.63        28.70 o
  -7  14   9        983.17        851.21        37.73 o
  -6  14   9       3270.75       3227.23        79.01 o
  -5  14   9        291.15        328.45        28.70 o
  -4  14   9          5.28         39.25        21.53 o
  -3  14   9        961.87        904.47        41.28 o
  -2  14   9      12672.61      12840.81       249.52 o
  -1  14   9        104.24         83.99        25.15 o
   0  14   9        610.41        716.83        44.91 o
   1  14   9        146.52        168.40        31.40 o
   2  14   9       6284.69       6332.74       204.36 o
   3  14   9        196.87        180.39        49.38 o
   4  14   9        154.15        135.65        44.91 o
   5  14   9          8.87         19.92        40.43 o
   6  14   9         92.74        109.82        48.45 o
   7  14   9         86.85         57.82        47.61 o
 -11  15   9        305.59        258.89        32.33 o
 -10  15   9        245.38        216.09        29.63 o
  -9  15   9         31.09         21.53        22.45 o
  -8  15   9         60.14         26.84        20.68 o
  -7  15   9        704.03        650.90        40.43 o
  -6  15   9       1859.60       1942.06        61.03 o
  -5  15   9         24.30         56.13        22.45 o
  -4  15   9        545.34        487.48        31.40 o
  -3  15   9       1113.64       1079.54        44.91 o
  -2  15   9        321.16        336.38        33.26 o
  -1  15   9       2609.77       2712.15        82.55 o
   0  15   9         90.67         78.17        26.00 o
   1  15   9        458.26        506.81        48.45 o
   2  15   9        216.05        268.26        38.58 o
   3  15   9       1374.09       1475.86        80.78 o
   4  15   9        158.52        210.52        54.78 o
   5  15   9        167.70        228.67        57.48 o
   6  15   9         39.58         79.35        51.15 o
   7  15   9         86.68        102.48        53.85 o
 -11  16   9        116.80        127.04        31.40 o
 -10  16   9        160.56        191.19        32.33 o
  -9  16   9        213.72        268.77        34.10 o
  -8  16   9         56.95         38.83        22.45 o
  -7  16   9       2044.66       2011.45        68.20 o
  -6  16   9        506.11        603.29        39.50 o
  -5  16   9       1888.94       1851.83        58.33 o
  -4  16   9          2.15          1.35        20.68 o
  -3  16   9        833.32        860.07        43.05 o
  -2  16   9        327.11        314.69        31.40 o
  -1  16   9         70.43         76.56        26.93 o
   0  16   9         35.29         40.43        26.00 o
   1  16   9         94.01        148.40        31.40 o
   2  16   9          6.35         39.42        22.79 o
   3  16   9        360.19        391.08        44.40 o
   4  16   9          6.74         46.09        23.64 o
   5  16   9         11.75        -18.32        60.19 o
   6  16   9         92.78         80.28        48.45 o
   7  16   9        497.79        555.09        50.14 o
 -10  17   9         75.24        119.19        33.26 o
  -9  17   9        375.93        406.53        39.50 o
  -8  17   9        357.41        439.70        39.50 o
  -7  17   9        332.22        420.37        38.58 o
  -6  17   9          0.76         -6.50        20.68 o
  -5  17   9         72.94         60.86        22.45 o
  -4  17   9          2.81         -6.75        18.82 o
  -3  17   9         76.91         60.19        21.53 o
  -2  17   9          4.28         -6.58        21.53 o
  -1  17   9       1597.00       1559.85        70.91 o
   0  17   9          2.11          9.62        35.88 o
   1  17   9         85.29        119.86        30.89 o
   2  17   9         29.96         72.59        26.25 o
   3  17   9        470.24        497.44        49.63 o
   4  17   9         55.78        108.98        28.78 o
   5  17   9          0.04         27.43        20.60 o
   6  17   9          0.01        -27.86        61.96 o
 -10  18   9         37.84         43.56        28.70 o
  -9  18   9        187.04        241.59        36.80 o
  -8  18   9         31.57         19.58        26.00 o
  -7  18   9        115.72         88.80        26.93 o
  -6  18   9          0.15         -8.86        19.75 o
  -5  18   9        248.76        320.85        34.10 o
  -4  18   9         35.69         58.24        24.23 o
  -3  18   9         91.67        105.51        26.00 o
  -2  18   9        341.26        365.67        35.03 o
  -1  18   9         50.71         52.25        26.93 o
   0  18   9        215.12        266.07        38.15 o
   1  18   9          1.60         27.10        21.44 o
   2  18   9          5.16         40.01        22.37 o
   3  18   9         81.57        129.49        30.30 o
   4  18   9        114.99        166.71        32.92 o
   5  18   9         94.27        128.81        31.06 o
  -9  19   9         22.94          0.84        26.93 o
  -8  19   9         29.29         11.90        26.00 o
  -7  19   9          8.84         -1.52        24.23 o
  -6  19   9        381.22        386.61        35.88 o
  -5  19   9         12.08         12.83        23.30 o
  -4  19   9        199.55        196.51        29.63 o
  -3  19   9         13.79         -3.38        21.53 o
  -2  19   9          8.75          1.35        22.45 o
  -1  19   9          6.94         35.79        42.21 o
   0  19   9         65.95        103.74        29.21 o
   1  19   9        199.22        231.71        37.31 o
   2  19   9        168.58        225.72        36.04 o
   3  19   9          6.72         45.50        23.13 o
   4  19   9         59.38        103.32        29.12 o
   5  19   9         51.31         98.51        28.28 o
  -8  20   9         20.63         40.52        30.56 o
  -7  20   9         34.97         37.65        29.63 o
  -6  20   9         54.77         35.45        28.70 o
  -5  20   9        462.18        438.27        37.73 o
  -4  20   9         40.72         70.15        27.86 o
  -3  20   9         94.22         87.28        26.93 o
  -2  20   9        753.06        739.19        45.75 o
  -1  20   9         75.78        103.24        30.30 o
   0  20   9        151.36        203.18        35.12 o
   1  20   9        413.52        483.93        47.44 o
   2  20   9        805.59        851.88        61.54 o
   3  20   9        345.15        387.37        43.98 o
   4  20   9          0.50         30.39        21.36 o
  -7  21   9        500.77        462.58        44.91 o
  -6  21   9         28.40          4.81        28.70 o
  -5  21   9         32.68         44.82        28.70 o
  -4  21   9        259.92        248.85        34.10 o
  -3  21   9        663.45        650.22        44.91 o
  -2  21   9        268.47        356.30        56.56 o
  -1  21   9        422.57        476.00        47.69 o
   0  21   9        518.11        570.03        51.58 o
   1  21   9        110.44        175.32        32.92 o
   2  21   9        223.07        267.08        38.91 o
   3  21   9        662.51        714.55        56.64 o
  -6  22   9        375.67        421.81        47.61 o
  -5  22   9         35.28         15.87        27.86 o
  -4  22   9        278.41        311.48        39.50 o
  -3  22   9         66.67         98.26        32.33 o
  -2  22   9       1153.61       1218.48        73.61 o
  -1  22   9          7.37         51.91        23.30 o
   0  22   9          5.40         40.60        22.88 o
   1  22   9        103.25        154.30        32.16 o
   2  22   9        435.25        506.89        48.37 o
  -4  23   9         27.89         71.58        93.36 o
  -3  23   9        426.98        463.93        62.80 o
  -2  23   9        228.29        292.91        39.25 o
  -1  23   9         73.12        107.54        30.14 o
   0  23   9         63.62         84.50        28.53 o
 -14   0  10        183.69        212.30        28.70 o
 -12   0  10        791.09        831.29        45.75 o
 -10   0  10       4150.49       4226.16       123.92 o
  -8   0  10        242.83        301.18        33.26 o
  -6   0  10       1516.51       1461.25        63.73 o
  -4   0  10       2556.31       2404.22       105.01 o
  -2   0  10       5196.05       5103.88       158.02 o
   0   0  10      10346.50      10083.58       221.75 o
   2   0  10       2204.48       2059.23        69.13 o
   4   0  10       3839.96       3416.48       178.62 o
   6   0  10        101.18        104.84        58.33 o
   8   0  10        149.72        171.27        74.54 o
 -14   1  10        173.72        195.08        19.75 o
 -13   1  10         30.14         34.27        15.28 o
 -12   1  10        259.23        258.30        21.53 o
 -11   1  10        325.65        302.62        20.68 o
 -10   1  10          4.58         -5.23        15.28 o
  -9   1  10        921.99        824.37        31.40 o
  -8   1  10        374.77        347.19        24.23 o
  -7   1  10       1889.50       1781.01        50.23 o
  -6   1  10       6901.69       6516.76       123.92 o
  -5   1  10        988.39        993.78        38.58 o
  -4   1  10       6726.69       7088.99       142.74 o
  -3   1  10        529.79        523.02        30.56 o
  -2   1  10       2404.67       2436.72        63.73 o
  -1   1  10       3121.45       3023.97        64.66 o
   0   1  10       1605.22       1840.60        49.38 o
   1   1  10        318.38        308.95        23.30 o
   2   1  10         14.15         25.91        17.05 o
   3   1  10       3087.56       2821.55       115.81 o
   4   1  10        189.11        130.92        36.80 o
   5   1  10        492.89        420.71        52.08 o
   6   1  10        214.62        164.94        42.21 o
   7   1  10        129.98        161.40        49.38 o
   8   1  10        212.31        226.22        52.08 o
   9   1  10         34.70         33.76        49.38 o
 -14   2  10         31.84         27.01        15.28 o
 -13   2  10        271.32        262.61        21.53 o
 -12   2  10        141.89        139.70        18.82 o
 -11   2  10        295.15        250.62        19.75 o
 -10   2  10       1967.01       1775.60        48.45 o
  -9   2  10       1651.06       1576.05        47.61 o
  -8   2  10         23.48         15.87        15.28 o
  -7   2  10          1.32          6.84        15.28 o
  -6   2  10       3449.58       3288.77        76.31 o
  -5   2  10       9172.14       9108.38       171.44 o
  -4   2  10          6.54         -1.60        14.35 o
  -3   2  10        607.02        607.60        32.33 o
  -2   2  10       4817.28       4832.83       106.78 o
  -1   2  10       5019.22       5166.09        96.06 o
   0   2  10         36.37         24.23        14.35 o
   1   2  10         51.46         58.84        17.98 o
   2   2  10        954.01       1046.37        38.58 o
   3   2  10         10.99          9.03        30.56 o
   4   2  10         18.98         18.40        31.40 o
   5   2  10        165.63        125.86        37.73 o
   6   2  10         92.21         94.79        41.28 o
   7   2  10        158.43        143.42        44.91 o
   8   2  10         11.95          6.42        39.50 o
   9   2  10        192.82        205.46        57.48 o
 -14   3  10         27.10         45.75        17.05 o
 -13   3  10        823.26        818.37        32.33 o
 -12   3  10          3.85         -4.47        15.28 o
 -11   3  10       1308.32       1315.56        43.05 o
 -10   3  10        567.73        552.81        27.86 o
  -9   3  10       5333.75       5332.04       107.71 o
  -8   3  10       1757.39       1968.15        58.33 o
  -7   3  10       1815.27       1655.57        47.61 o
  -6   3  10       2376.23       2534.04        66.43 o
  -5   3  10        144.21        154.90        20.68 o
  -4   3  10       1759.14       1784.64        54.78 o
  -3   3  10       1755.62       1747.75        52.93 o
  -2   3  10       2902.33       2778.42        69.13 o
  -1   3  10       1270.38       1164.71        34.10 o
   0   3  10        694.63        635.11        26.93 o
   1   3  10       1715.08       1837.65        51.15 o
   2   3  10        353.35        322.88        23.30 o
   3   3  10        262.73        239.98        41.28 o
   4   3  10        290.66        309.03        47.61 o
   5   3  10        547.22        544.88        57.48 o
   6   3  10        109.48         68.12        35.88 o
   7   3  10         87.87         69.72        41.28 o
   8   3  10        180.82        209.09        53.85 o
   9   3  10         21.10         27.35        45.75 o
 -14   4  10        878.42        895.95        35.03 o
 -13   4  10         13.22          8.44        16.12 o
 -12   4  10        176.40        225.46        23.30 o
 -11   4  10          1.57          2.87        16.12 o
 -10   4  10       2568.69       2797.49        69.98 o
  -9   4  10        631.35        552.39        27.86 o
  -8   4  10        297.59        276.96        23.30 o
  -7   4  10        779.01        783.26        35.03 o
  -6   4  10       5818.74       5847.29       118.51 o
  -5   4  10       2766.86       2426.67        61.03 o
  -4   4  10        702.66        821.24        38.58 o
  -3   4  10         67.92         39.08        15.28 o
  -2   4  10        613.71        556.53        30.56 o
  -1   4  10        939.10        978.67        35.03 o
   0   4  10       5664.42       5949.09       107.71 o
   1   4  10        342.92        308.86        24.23 o
   2   4  10         20.83         32.67        17.05 o
   3   4  10        216.92        188.07        37.73 o
   4   4  10       1804.37       1870.65        96.99 o
   5   4  10          4.65        -11.14        31.40 o
   6   4  10        511.28        508.33        60.19 o
   7   4  10         74.48         43.30        38.58 o
   8   4  10          3.76          2.87        42.21 o
   9   4  10         23.02         46.68        46.68 o
 -14   5  10          8.02         -0.34        24.23 o
 -13   5  10         52.83         57.15        17.98 o
 -12   5  10        139.73        163.93        21.53 o
 -11   5  10        393.46        374.20        25.15 o
 -10   5  10        479.87        404.84        25.15 o
  -9   5  10        775.13        858.38        37.73 o
  -8   5  10       1711.44       1703.68        51.15 o
  -7   5  10         39.37         71.83        18.82 o
  -6   5  10       1188.24       1187.42        43.98 o
  -5   5  10       2471.41       2318.37        63.73 o
  -4   5  10       8497.00       8534.29       166.04 o
  -3   5  10        491.37        530.36        32.33 o
  -2   5  10        737.19        825.04        40.43 o
  -1   5  10        135.11        111.76        17.98 o
   0   5  10       4265.89       3912.07        74.54 o
   1   5  10       2987.61       2717.81        59.26 o
   2   5  10         18.52         31.15        17.05 o
   3   5  10         33.91         45.16        33.26 o
   4   5  10        193.70        195.50        42.21 o
   5   5  10       1001.86       1006.61        74.54 o
   6   5  10          1.13         -3.80        35.03 o
   7   5  10         39.01         40.69        40.43 o
   8   5  10          1.42          3.55        38.58 o
   9   5  10        102.32        124.00        52.93 o
 -13   6  10         18.67         15.79        17.98 o
 -12   6  10        185.99        172.12        21.53 o
 -11   6  10          3.80         14.60        17.98 o
 -10   6  10        146.37        142.32        20.68 o
  -9   6  10       2248.08       2286.21        62.80 o
  -8   6  10         83.65         81.80        18.82 o
  -7   6  10        885.89        908.10        38.58 o
  -6   6  10          2.15          8.53        16.12 o
  -5   6  10      14642.32      15139.01       280.92 o
  -4   6  10        508.85        583.71        35.03 o
  -3   6  10       3812.37       3327.35        76.31 o
  -2   6  10       1290.38       1138.46        43.98 o
  -1   6  10      10221.50      10137.27       195.67 o
   0   6  10          4.78         15.28        16.12 o
   1   6  10       1109.56        998.59        34.10 o
   2   6  10        565.63        592.32        31.40 o
   3   6  10        104.76         91.76        35.03 o
   4   6  10        270.64        257.54        44.91 o
   5   6  10         91.26         85.76        39.50 o
   6   6  10        103.92        133.96        45.75 o
   7   6  10        179.72        161.23        47.61 o
   8   6  10          0.02         -9.29        40.43 o
   9   6  10         64.67         11.40        43.98 o
 -13   7  10        687.10        779.88        37.73 o
 -12   7  10         28.74         13.25        18.82 o
 -11   7  10         17.92         13.93        17.98 o
 -10   7  10        446.91        389.73        26.00 o
  -9   7  10       1517.88       1646.37        52.93 o
  -8   7  10        709.34        729.66        34.10 o
  -7   7  10          9.64         38.24        17.98 o
  -6   7  10        237.59        252.98        24.23 o
  -5   7  10         63.46         59.68        19.75 o
  -4   7  10       4795.71       4432.72        95.13 o
  -3   7  10         50.82         38.58        17.98 o
  -2   7  10         48.35         60.44        20.68 o
  -1   7  10       5802.68       6224.36       138.27 o
   0   7  10       3290.86       3181.14        67.36 o
   1   7  10        176.30        163.08        19.75 o
   2   7  10       1560.81       1487.76        46.68 o
   3   7  10       2332.80       2313.31       105.01 o
   4   7  10        775.78        802.50        68.20 o
   5   7  10        450.53        362.89        49.38 o
   6   7  10          4.34        -11.56        33.26 o
   7   7  10        294.57        261.00        52.08 o
   8   7  10         32.21         10.64        41.28 o
 -13   8  10        152.69        153.88        22.45 o
 -12   8  10         92.00        106.27        20.68 o
 -11   8  10         29.05         66.77        19.75 o
 -10   8  10         57.74         70.82        19.75 o
  -9   8  10        116.98        105.60        20.68 o
  -8   8  10       1653.38       1511.98        47.61 o
  -7   8  10          0.31          4.64        15.28 o
  -6   8  10       1192.33       1080.56        39.50 o
  -5   8  10        158.17        259.31        26.93 o
  -4   8  10       1564.56       1282.38        46.68 o
  -3   8  10        954.54       1095.33        45.75 o
  -2   8  10        575.10        646.34        37.73 o
  -1   8  10        163.73        204.36        26.93 o
   0   8  10       1770.47       1575.97        52.93 o
   1   8  10        971.96       1068.32        40.43 o
   2   8  10        521.53        450.17        26.93 o
   3   8  10        318.65        322.88        48.45 o
   4   8  10       2886.20       2681.00       163.34 o
   5   8  10        129.62        150.84        45.75 o
   6   8  10         37.90         40.01        38.58 o
   7   8  10         89.65        161.31        52.93 o
   8   8  10        298.91        323.89        60.19 o
 -13   9  10         17.24         21.69        19.75 o
 -12   9  10        562.52        520.82        29.63 o
 -11   9  10         14.95          4.73        17.05 o
 -10   9  10         66.19         56.89        17.98 o
  -9   9  10        113.04        112.44        18.82 o
  -8   9  10         51.46         24.40        17.05 o
  -7   9  10        559.54        652.59        35.88 o
  -6   9  10       1408.93       1477.29        52.08 o
  -5   9  10        388.00        437.93        32.33 o
  -4   9  10         34.55         24.65        17.98 o
  -3   9  10       1383.80       1473.07        53.85 o
  -2   9  10         30.76         47.02        18.82 o
  -1   9  10         50.25         34.78        18.82 o
   0   9  10       1292.87       1142.26        50.23 o
   1   9  10         13.78          3.46        18.82 o
   2   9  10          0.45          7.26        33.26 o
   3   9  10        774.48        716.07        61.96 o
   4   9  10          0.16         10.72        36.80 o
   5   9  10        344.44        340.69        55.63 o
   6   9  10         93.61         69.89        43.05 o
   7   9  10         19.20         35.20        44.91 o
   8   9  10        141.05        128.98        52.08 o
 -13  10  10         83.09         79.01        21.53 o
 -12  10  10          2.99         11.65        19.75 o
 -11  10  10        293.87        281.77        25.15 o
 -10  10  10        374.54        360.61        26.00 o
  -9  10  10         15.65          4.98        16.12 o
  -8  10  10         11.00         23.89        18.82 o
  -7  10  10       1485.45       1588.04        49.38 o
  -6  10  10        537.11        656.47        37.73 o
  -5  10  10       2729.48       2610.77        70.91 o
  -4  10  10        213.85        333.93        31.40 o
  -3  10  10         24.07         19.58        17.98 o
  -2  10  10        698.52        686.10        36.80 o
  -1  10  10        766.38        686.35        35.88 o
   0  10  10        242.98        267.59        28.70 o
   1  10  10         24.30         19.08        22.45 o
   2  10  10         74.30         37.56        35.03 o
   3  10  10         10.23          5.49        35.03 o
   4  10  10         56.57         46.76        36.80 o
   5  10  10        203.18        159.20        44.91 o
   6  10  10         15.78          0.42        38.58 o
   7  10  10         54.51         68.12        46.68 o
   8  10  10          0.20        -11.31        43.98 o
 -12  11  10        651.73        674.03        35.88 o
 -11  11  10        179.41        178.02        25.15 o
 -10  11  10        200.27        236.44        26.00 o
  -9  11  10        844.39        870.45        37.73 o
  -8  11  10        927.50       1046.20        42.21 o
  -7  11  10         68.78         52.17        17.98 o
  -6  11  10         15.79         20.77        18.82 o
  -5  11  10       2301.41       2103.71        62.80 o
  -4  11  10         54.47         50.06        20.68 o
  -3  11  10        389.67        397.75        32.33 o
  -2  11  10         28.00         45.41        21.53 o
  -1  11  10        373.73        384.50        33.26 o
   0  11  10          8.34         21.53        22.45 o
   1  11  10        813.19        768.49        42.21 o
   2  11  10         56.23         97.66        28.70 o
   3  11  10         99.35        104.25        43.05 o
   4  11  10        156.76        141.22        43.98 o
   5  11  10       1090.67       1027.88        79.01 o
   6  11  10        152.15        141.56        48.45 o
   7  11  10          1.01          5.82        43.98 o
 -12  12  10          0.41          2.62        20.68 o
 -11  12  10          5.86         21.69        21.53 o
 -10  12  10        289.71        276.62        26.00 o
  -9  12  10          7.15          6.25        18.82 o
  -8  12  10        741.19        730.67        35.88 o
  -7  12  10        225.45        250.37        26.00 o
  -6  12  10         44.26         23.64        17.98 o
  -5  12  10        983.55        944.82        43.98 o
  -4  12  10         15.40         28.53        21.53 o
  -3  12  10       2426.30       2245.69        65.50 o
  -2  12  10          4.76         -2.19        20.68 o
  -1  12  10       1320.30       1228.95        50.23 o
   0  12  10       1717.33       1509.11        56.56 o
   1  12  10        722.92        592.99        37.73 o
   2  12  10         93.84        117.42        30.89 o
   3  12  10        213.35        254.08        76.31 o
   4  12  10       1184.69       1059.20       113.96 o
   5  12  10        287.44        296.71        57.48 o
   6  12  10        503.85        620.85        75.38 o
   7  12  10         42.50          7.26        43.05 o
 -12  13  10         12.88         21.44        23.30 o
 -11  13  10        137.42        157.93        26.00 o
 -10  13  10        709.96        725.44        37.73 o
  -9  13  10         20.06         27.35        19.75 o
  -8  13  10        868.08        754.39        36.80 o
  -7  13  10         24.32         15.11        18.82 o
  -6  13  10        499.41        458.61        31.40 o
  -5  13  10        198.59        170.68        24.23 o
  -4  13  10       5665.74       5111.47       112.18 o
  -3  13  10        272.54        204.87        26.00 o
  -2  13  10         21.03         11.90        22.45 o
  -1  13  10        916.94        784.10        39.50 o
   0  13  10       4647.64       4284.91       103.24 o
   1  13  10        437.84        471.19        48.20 o
   2  13  10          8.04         50.82        23.55 o
   3  13  10        419.48        469.84        46.93 o
   4  13  10        164.06        211.54        75.38 o
   5  13  10        147.70        170.77        54.78 o
   6  13  10         14.46         34.44        48.45 o
   7  13  10          4.63        -16.80        42.21 o
 -11  14  10        245.81        255.77        29.63 o
 -10  14  10        106.54        103.15        24.23 o
  -9  14  10        709.31        720.62        38.58 o
  -8  14  10        144.03        124.51        24.23 o
  -7  14  10          9.23          1.18        19.75 o
  -6  14  10          2.09          0.08        18.82 o
  -5  14  10       2123.80       1882.13        54.78 o
  -4  14  10        225.53        238.63        31.40 o
  -3  14  10       1561.55       1611.59        61.96 o
  -2  14  10         55.75         42.37        23.30 o
  -1  14  10       1015.22        853.40        43.05 o
   0  14  10          0.18         12.32        24.23 o
   1  14  10       3662.07       3788.83       142.23 o
   2  14  10          2.28         31.65        22.12 o
   3  14  10        122.87        171.86        32.92 o
   4  14  10         39.98         69.64        27.27 o
   5  14  10        217.06        263.11        38.75 o
   6  14  10          0.11         23.64        65.50 o
 -11  15  10          0.10         -8.10        25.15 o
 -10  15  10         69.69         86.44        26.00 o
  -9  15  10         44.61         47.27        23.30 o
  -8  15  10        884.24        858.89        42.21 o
  -7  15  10        577.63        568.43        36.80 o
  -6  15  10        619.08        532.22        34.10 o
  -5  15  10        195.86        138.69        24.23 o
  -4  15  10       1833.34       1830.72        66.43 o
  -3  15  10        524.16        656.30        45.75 o
  -2  15  10         41.86         28.45        23.30 o
  -1  15  10        376.11        384.41        35.88 o
   0  15  10        752.92        747.21        45.75 o
   1  15  10        313.75        354.95        43.39 o
   2  15  10        221.32        283.96        38.91 o
   3  15  10          1.39         43.56        21.36 o
   4  15  10         29.67         67.45        26.25 o
   5  15  10        677.59        739.11        56.98 o
   6  15  10         85.19        119.61        31.06 o
 -10  16  10        573.06        554.08        42.21 o
  -9  16  10        945.53        914.35        45.75 o
  -8  16  10         80.36        104.84        26.00 o
  -7  16  10         36.94         84.92        26.00 o
  -6  16  10          1.49          9.79        22.45 o
  -5  16  10        427.05        451.10        34.10 o
  -4  16  10         50.87         71.07        24.23 o
  -3  16  10         29.84         12.83        22.45 o
  -2  16  10        559.75        623.21        44.91 o
  -1  16  10          6.17         20.34        25.15 o
   0  16  10        356.51        415.05        45.50 o
   1  16  10         50.79         98.51        28.02 o
   2  16  10         15.07         41.11        24.40 o
   3  16  10         15.85         48.62        24.14 o
   4  16  10        228.51        290.97        39.00 o
   5  16  10         13.36         54.78        23.80 o
 -10  17  10        122.85        157.85        33.34 o
  -9  17  10        281.29        348.54        35.88 o
  -8  17  10         21.16         61.87        26.00 o
  -7  17  10         30.24         19.67        21.53 o
  -6  17  10        774.99        751.43        41.28 o
  -5  17  10          6.06         23.30        23.30 o
  -4  17  10          1.12          5.91        22.45 o
  -3  17  10         35.67         38.07        25.15 o
  -2  17  10          5.55         -6.75        22.45 o
  -1  17  10        213.43        224.20        35.03 o
   0  17  10        108.35        140.63        32.41 o
   1  17  10          0.49         34.78        21.19 o
   2  17  10        106.57        167.22        32.58 o
   3  17  10          2.69         31.82        22.12 o
   4  17  10         44.66         84.16        27.77 o
   5  17  10          3.76         34.78        22.45 o
  -9  18  10         26.24         12.49        24.23 o
  -8  18  10         16.39          5.06        22.45 o
  -7  18  10        273.50        265.90        31.40 o
  -6  18  10        335.76        387.62        38.58 o
  -5  18  10        140.24        185.12        30.56 o
  -4  18  10        121.59        122.23        26.93 o
  -3  18  10          2.14         -5.49        25.15 o
  -2  18  10         39.93         62.38        28.70 o
  -1  18  10          2.85          9.37        39.50 o
   0  18  10          0.00         24.31        20.43 o
   1  18  10         25.30         61.96        25.83 o
   2  18  10         18.19         51.83        25.49 o
   3  18  10         13.65         36.47        23.89 o
   4  18  10         99.90        131.94        31.99 o
  -8  19  10         14.55         31.15        28.70 o
  -7  19  10         19.76         36.04        26.00 o
  -6  19  10        515.52        554.92        43.05 o
  -5  19  10         39.00         64.74        27.86 o
  -4  19  10         11.98         14.60        25.15 o
  -3  19  10        213.74        192.80        32.33 o
  -2  19  10        382.47        385.26        41.28 o
  -1  19  10        334.12        391.84        44.06 o
   0  19  10        500.79        531.37        50.65 o
   1  19  10        112.66        151.35        32.41 o
   2  19  10          0.45         29.38        21.44 o
   3  19  10         64.89        106.61        29.04 o
  -7  20  10          7.60         -0.93        25.15 o
  -6  20  10         41.82         43.22        28.70 o
  -5  20  10        309.55        216.35        30.56 o
  -4  20  10        196.93        219.89        35.03 o
  -3  20  10         55.33         68.12        31.40 o
  -2  20  10        421.84        423.92        64.66 o
  -1  20  10        252.01        315.28        40.26 o
   0  20  10        633.80        646.17        54.95 o
   1  20  10        217.55        270.96        38.24 o
   2  20  10        234.87        292.32        39.42 o
  -6  21  10        435.17        427.88        55.63 o
  -5  21  10         38.27         53.26        30.56 o
  -4  21  10        491.31        500.14        43.05 o
  -3  21  10          7.15         30.81        31.40 o
  -2  21  10         55.91         92.85        28.62 o
  -1  21  10        395.26        458.19        46.68 o
   0  21  10        353.68        393.44        44.82 o
   1  21  10         92.86        118.09        31.32 o
  -3  22  10         38.24         85.76       109.48 o
  -2  22  10         14.79         55.37        24.31 o
  -1  22  10        585.08        659.09        53.94 o
 -13   0  11         25.43         13.51        23.30 o
 -11   0  11         46.62         61.03        26.93 o
  -9   0  11         39.17         35.79        25.15 o
  -7   0  11        575.22        574.00        44.91 o
  -5   0  11       6490.83       6531.37       190.26 o
  -3   0  11       6330.87       5651.54       158.86 o
  -1   0  11        335.53        350.22        42.21 o
   1   0  11       6931.02       6737.75       166.04 o
   3   0  11        551.79        753.29       101.46 o
   5   0  11        570.80        654.53        94.29 o
   7   0  11        210.65        317.47        91.59 o
 -13   1  11         49.49         37.73        17.05 o
 -12   1  11         82.75         86.44        19.75 o
 -11   1  11         49.75         62.80        18.82 o
 -10   1  11        271.49        243.61        21.53 o
  -9   1  11         35.08         18.82        17.05 o
  -8   1  11        283.83        262.77        24.23 o
  -7   1  11       2975.95       2767.86        68.20 o
  -6   1  11        593.33        531.20        30.56 o
  -5   1  11        343.02        275.44        25.15 o
  -4   1  11       1616.09       1460.58        49.38 o
  -3   1  11       8171.00       7768.76       151.69 o
  -2   1  11       4962.36       4850.47       108.64 o
  -1   1  11         11.75         56.05        22.45 o
   0   1  11       4201.82       3899.57        91.59 o
   1   1  11         86.21        156.92        23.30 o
   2   1  11       3147.10       3260.49        79.85 o
   3   1  11         15.35         20.93        35.03 o
   4   1  11        554.35        541.33        58.33 o
   5   1  11         98.88         85.59        40.43 o
   6   1  11        205.38        212.13        52.08 o
   7   1  11        158.66        167.47        53.85 o
   8   1  11          7.36         15.70        45.75 o
 -13   2  11         56.53         59.59        18.82 o
 -12   2  11         39.78         30.73        17.98 o
 -11   2  11        603.17        593.92        30.56 o
 -10   2  11          8.01         16.29        17.05 o
  -9   2  11       1614.08       1492.91        47.61 o
  -8   2  11       2853.06       2747.77        68.20 o
  -7   2  11       3494.49       3516.01        81.71 o
  -6   2  11       4235.64       4401.23       100.53 o
  -5   2  11        319.13        281.34        25.15 o
  -4   2  11       3187.90       3020.34        74.54 o
  -3   2  11        212.40        226.81        25.15 o
  -2   2  11       1603.47       1644.09        60.19 o
  -1   2  11        283.04        298.14        28.70 o
   0   2  11        899.80        830.95        40.43 o
   1   2  11        252.49        224.28        23.30 o
   2   2  11        147.43        110.58        19.75 o
   3   2  11          0.61          4.56        33.26 o
   4   2  11         13.91         -4.47        33.26 o
   5   2  11        250.27        245.47        49.38 o
   6   2  11        962.39        854.84        73.61 o
   7   2  11          8.27         -1.69        42.21 o
   8   2  11          0.02         20.77        44.91 o
 -13   3  11        457.24        402.73        26.00 o
 -12   3  11        773.17        779.29        35.03 o
 -11   3  11         70.51         58.75        18.82 o
 -10   3  11        585.85        611.31        32.33 o
  -9   3  11        659.87        578.81        30.56 o
  -8   3  11       1093.62       1173.16        46.68 o
  -7   3  11        141.83        185.45        24.23 o
  -6   3  11          0.29         -7.18        16.12 o
  -5   3  11         32.57          8.27        17.05 o
  -4   3  11        664.10        695.38        36.80 o
  -3   3  11          4.35          3.29        17.98 o
  -2   3  11       1905.90       1672.28        53.85 o
  -1   3  11         82.69         56.64        19.75 o
   0   3  11        168.54        205.29        27.86 o
   1   3  11         77.28         43.89        19.75 o
   2   3  11       1889.55       2101.69        60.19 o
   3   3  11          5.58          2.53        35.03 o
   4   3  11          5.65         15.62        35.88 o
   5   3  11         59.90         23.55        36.80 o
   6   3  11         35.88         63.82        45.75 o
   7   3  11         53.33         54.61        46.68 o
   8   3  11         44.23         67.11        50.23 o
 -13   4  11        300.43        303.21        26.00 o
 -12   4  11         47.48         34.69        18.82 o
 -11   4  11        537.67        637.90        35.03 o
 -10   4  11        103.84         81.46        18.82 o
  -9   4  11        152.95        134.72        21.53 o
  -8   4  11         25.40         11.31        17.05 o
  -7   4  11         78.82        111.17        21.53 o
  -6   4  11       1139.28       1040.46        39.50 o
  -5   4  11        631.03        632.41        34.10 o
  -4   4  11        160.72        198.96        23.30 o
  -3   4  11        277.98        260.49        25.15 o
  -2   4  11        833.47        765.19        35.88 o
  -1   4  11       1146.92       1324.42        53.85 o
   0   4  11         73.32         74.28        21.53 o
   1   4  11       2144.07       2114.26        69.98 o
   2   4  11         23.80         37.73        26.00 o
   3   4  11       1404.17       1343.41        83.48 o
   4   4  11         15.71          1.35        35.88 o
   5   4  11        200.58        259.14        54.78 o
   6   4  11         19.69          3.46        40.43 o
   7   4  11        151.57        205.54        57.48 o
   8   4  11          0.27         -0.59        46.68 o
 -13   5  11          3.57         24.14        19.75 o
 -12   5  11        768.53        873.32        39.50 o
 -11   5  11        293.92        289.28        25.15 o
 -10   5  11        167.08        138.60        21.53 o
  -9   5  11        314.49        395.13        29.63 o
  -8   5  11        621.19        680.53        35.88 o
  -7   5  11       3768.66       3824.70        89.73 o
  -6   5  11          9.20          5.15        17.05 o
  -5   5  11         53.49         70.99        20.68 o
  -4   5  11         36.83         27.10        17.98 o
  -3   5  11       4491.32       4543.47       102.31 o
  -2   5  11        449.43        537.62        35.88 o
  -1   5  11         63.30         31.74        18.82 o
   0   5  11         76.31         79.52        21.53 o
   1   5  11         27.81         31.57        22.45 o
   2   5  11        147.04        202.00        45.75 o
   3   5  11         29.37         57.99        38.58 o
   4   5  11        411.40        403.91        54.78 o
   5   5  11        280.35        243.19        48.45 o
   6   5  11         52.97         77.74        48.45 o
   7   5  11        103.35        155.40        54.78 o
   8   5  11         37.14         34.44        45.75 o
 -13   6  11        199.35        220.65        26.00 o
 -12   6  11        497.22        404.75        27.86 o
 -11   6  11          1.47          2.79        17.98 o
 -10   6  11        110.65        128.05        22.45 o
  -9   6  11          5.58         18.23        17.98 o
  -8   6  11       2155.92       2036.27        58.33 o
  -7   6  11          1.15         -3.97        17.05 o
  -6   6  11       1383.57       1512.91        52.08 o
  -5   6  11          8.51         22.96        17.98 o
  -4   6  11        167.04        216.01        25.15 o
  -3   6  11        356.14        317.30        27.86 o
  -2   6  11       2648.50       2815.13        89.73 o
  -1   6  11        323.42        315.19        32.33 o
   0   6  11        611.55        424.93        28.70 o
   1   6  11       2601.33       2571.02        77.24 o
   2   6  11        485.66        460.30        78.08 o
   3   6  11          4.35        -13.51        34.10 o
   4   6  11        135.20        117.67        42.21 o
   5   6  11        650.75        592.66        62.80 o
   6   6  11        169.52        177.26        50.23 o
   7   6  11          4.82         15.95        43.98 o
   8   6  11          0.83        -24.73        60.19 o
 -13   7  11         27.49         19.58        19.75 o
 -12   7  11          9.66          7.18        19.75 o
 -11   7  11        775.70        814.07        38.58 o
 -10   7  11        277.65        321.86        29.63 o
  -9   7  11        382.23        373.35        28.70 o
  -8   7  11       1514.58       1370.26        46.68 o
  -7   7  11       1552.81       1695.33        56.56 o
  -6   7  11        260.53        278.31        26.93 o
  -5   7  11         30.75         14.52        17.05 o
  -4   7  11        436.15        366.43        26.00 o
  -3   7  11        601.96        606.84        35.88 o
  -2   7  11        550.31        649.13        39.50 o
  -1   7  11       1289.93       1132.13        44.91 o
   0   7  11        668.79        636.97        38.58 o
   1   7  11         35.17         30.30        22.45 o
   2   7  11       1762.71       1866.51        92.35 o
   3   7  11         80.49         78.00        38.58 o
   4   7  11          9.76         14.86        38.58 o
   5   7  11         92.29         84.50        44.91 o
   6   7  11        212.54        280.84        58.33 o
   7   7  11          1.07        -17.05        38.58 o
 -13   8  11         61.44        111.42        29.38 o
 -12   8  11          1.93         20.26        21.53 o
 -11   8  11        133.96        170.01        26.93 o
 -10   8  11        159.30        165.28        25.15 o
  -9   8  11         78.61         64.15        19.75 o
  -8   8  11        241.04        296.96        28.70 o
  -7   8  11         37.11         22.45        17.98 o
  -6   8  11         74.15         52.00        17.98 o
  -5   8  11         57.49         43.30        18.82 o
  -4   8  11        217.67        218.46        26.00 o
  -3   8  11       6533.29       6640.51       142.74 o
  -2   8  11         97.89        141.22        26.00 o
  -1   8  11        109.96        104.42        24.23 o
   0   8  11        240.89        316.46        33.26 o
   1   8  11       3367.00       3565.13        94.29 o
   2   8  11          0.26         26.67        20.85 o
   3   8  11        233.24        197.61        65.50 o
   4   8  11        254.36        270.88        53.85 o
   5   8  11        307.33        330.73        58.33 o
   6   8  11         17.49         22.71        43.05 o
   7   8  11         16.93         34.52        47.61 o
 -12   9  11          0.08         -9.29        20.68 o
 -11   9  11          3.18          2.03        19.75 o
 -10   9  11         11.19         39.50        21.53 o
  -9   9  11       1031.26        889.28        38.58 o
  -8   9  11        364.46        366.18        29.63 o
  -7   9  11        969.85       1052.87        45.75 o
  -6   9  11        184.58        125.01        22.45 o
  -5   9  11       1189.52       1122.17        47.61 o
  -4   9  11       3943.22       4388.91       106.78 o
  -3   9  11       1117.98       1355.23        56.56 o
  -2   9  11        128.22        126.20        23.30 o
  -1   9  11        317.03        384.24        35.88 o
   0   9  11       1367.01       1289.39        52.08 o
   1   9  11         88.29         79.43        25.15 o
   2   9  11        325.47        360.02        43.13 o
   3   9  11        191.61        245.30        37.65 o
   4   9  11         19.08         15.03        55.63 o
   5   9  11         64.32         69.05        45.75 o
   6   9  11         88.14         93.11        49.38 o
   7   9  11        173.84        185.45        56.56 o
 -12  10  11        393.90        394.79        33.26 o
 -11  10  11          0.50         21.10        23.30 o
 -10  10  11        818.46        775.74        39.50 o
  -9  10  11         10.50         31.99        22.45 o
  -8  10  11       2760.80       2857.17        79.01 o
  -7  10  11        289.22        395.72        35.03 o
  -6  10  11        675.59        661.70        38.58 o
  -5  10  11        205.73        274.68        31.40 o
  -4  10  11        733.75        802.17        43.98 o
  -3  10  11         97.23         93.61        25.15 o
  -2  10  11        151.06        115.31        24.23 o
  -1  10  11          4.33         16.54        21.53 o
   0  10  11         56.92         57.32        23.30 o
   1  10  11        354.42        298.82        45.75 o
   2  10  11         45.31         85.76        27.60 o
   3  10  11        768.07        817.78        60.44 o
   4  10  11         25.65         67.11        26.00 o
   5  10  11          1.15        -17.64        59.26 o
   6  10  11        123.18        122.06        52.93 o
   7  10  11         59.13         45.33        49.38 o
 -12  11  11        176.48        189.50        27.86 o
 -11  11  11         78.19        123.33        26.00 o
 -10  11  11         29.83         17.98        20.68 o
  -9  11  11        549.84        664.41        41.28 o
  -8  11  11        113.91        151.86        26.93 o
  -7  11  11        475.73        516.18        36.80 o
  -6  11  11        310.02        288.10        28.70 o
  -5  11  11        783.47        868.01        44.91 o
  -4  11  11        791.72        692.35        38.58 o
  -3  11  11         37.94         32.75        21.53 o
  -2  11  11        375.23        364.49        34.10 o
  -1  11  11        552.50        491.87        35.88 o
   0  11  11         11.66          5.23        23.30 o
   1  11  11        680.34        765.02        57.74 o
   2  11  11        735.62        769.67        59.00 o
   3  11  11        281.92        316.29        41.45 o
   4  11  11        178.97        216.85        36.80 o
   5  11  11        255.21        286.07        40.35 o
   6  11  11        169.85        239.39        91.59 o
 -11  12  11        100.83         99.52        24.23 o
 -10  12  11        114.00        146.20        26.00 o
  -9  12  11         54.35         82.64        24.23 o
  -8  12  11         17.55         15.53        20.68 o
  -7  12  11        550.99        593.75        40.43 o
  -6  12  11        454.05        508.33        38.58 o
  -5  12  11        182.20        200.56        29.63 o
  -4  12  11         14.59         19.50        22.45 o
  -3  12  11       1093.65       1069.67        50.23 o
  -2  12  11       2525.45       2402.28        74.54 o
  -1  12  11         23.81         12.24        23.30 o
   0  12  11        107.82         73.61        25.15 o
   1  12  11       1054.32       1156.44        70.32 o
   2  12  11        446.88        493.81        48.71 o
   3  12  11        331.31        364.07        43.64 o
   4  12  11          3.40         43.47        22.45 o
   5  12  11         53.88        102.64        28.62 o
   6  12  11          5.21         42.21        22.71 o
 -11  13  11        328.76        346.17        31.40 o
 -10  13  11          3.37          7.01        21.53 o
  -9  13  11        275.69        268.18        28.70 o
  -8  13  11          6.96         11.06        21.53 o
  -7  13  11       1473.73       1448.34        57.48 o
  -6  13  11        436.99        442.82        35.03 o
  -5  13  11        145.45        118.60        25.15 o
  -4  13  11        774.58        825.04        46.68 o
  -3  13  11        424.70        339.42        31.40 o
  -2  13  11        190.14        174.06        29.63 o
  -1  13  11        996.33        928.53        48.45 o
   0  13  11        116.10        114.80        29.63 o
   1  13  11         15.18         46.68        24.82 o
   2  13  11        165.52        202.76        35.71 o
   3  13  11        643.31        683.31        56.30 o
   4  13  11         27.59         78.67        26.17 o
   5  13  11          1.20         43.89        21.61 o
   6  13  11         20.39         61.28        25.24 o
 -10  14  11        348.86        351.66        32.33 o
  -9  14  11        276.96        259.23        28.70 o
  -8  14  11       1428.99       1603.91        61.03 o
  -7  14  11          0.01          2.03        21.53 o
  -6  14  11       1070.05        976.22        47.61 o
  -5  14  11        560.51        571.55        40.43 o
  -4  14  11        637.82        584.64        38.58 o
  -3  14  11         37.99         18.66        24.23 o
  -2  14  11       1098.24        930.13        46.68 o
  -1  14  11        159.36        186.63        32.33 o
   0  14  11          6.39         48.20        23.13 o
   1  14  11         91.80        140.80        30.89 o
   2  14  11          0.64         30.39        21.53 o
   3  14  11         40.50         67.70        27.27 o
   4  14  11        236.89        286.07        39.34 o
   5  14  11         12.57         48.11        24.31 o
 -10  15  11          4.36         -6.67        23.30 o
  -9  15  11         28.69         29.46        24.23 o
  -8  15  11         38.02         32.25        23.30 o
  -7  15  11       1314.71       1351.01        57.48 o
  -6  15  11         48.90         83.57        27.86 o
  -5  15  11         18.64         15.87        24.23 o
  -4  15  11        596.20        676.05        46.68 o
  -3  15  11        861.66        846.74        47.61 o
  -2  15  11        150.06        153.46        30.56 o
  -1  15  11         82.81        118.85        31.40 o
   0  15  11        450.34        508.67        49.63 o
   1  15  11          2.74         36.30        21.78 o
   2  15  11        289.17        314.69        41.78 o
   3  15  11         22.85         67.61        25.07 o
   4  15  11          6.82         28.78        22.96 o
   5  15  11        117.66        168.49        32.75 o
  -9  16  11          9.41         17.64        24.23 o
  -8  16  11         70.82         77.32        26.00 o
  -7  16  11         15.77         27.94        25.15 o
  -6  16  11        600.79        630.47        42.21 o
  -5  16  11        129.59        153.97        29.63 o
  -4  16  11         19.79         37.23        26.93 o
  -3  16  11        840.06        928.36        55.63 o
  -2  16  11         34.71         57.48        28.70 o
  -1  16  11         56.28        114.29        49.38 o
   0  16  11         35.87         87.79        27.27 o
   1  16  11        369.09        417.67        45.58 o
   2  16  11         28.63         63.65        26.17 o
   3  16  11         14.04         58.92        24.31 o
   4  16  11          0.08         28.45        20.85 o
  -9  17  11        611.12        679.35        55.54 o
  -8  17  11         67.32         71.16        27.86 o
  -7  17  11         64.58         80.36        27.86 o
  -6  17  11         42.55         47.86        26.93 o
  -5  17  11        132.04        221.92        36.80 o
  -4  17  11          8.74         15.62        27.86 o
  -3  17  11         11.81         12.16        26.00 o
  -2  17  11        150.53        137.93        31.40 o
  -1  17  11          7.70         38.83        23.21 o
   0  17  11        225.89        255.60        38.66 o
   1  17  11         52.55         86.94        28.45 o
   2  17  11         85.23        139.20        31.15 o
   3  17  11          0.27         24.06        20.77 o
  -8  18  11        451.97        494.32        42.21 o
  -7  18  11        191.42        233.91        35.03 o
  -6  18  11         40.10         41.95        26.93 o
  -5  18  11          0.21          9.03        26.93 o
  -4  18  11       1191.48       1142.94        58.33 o
  -3  18  11        158.20        172.03        35.03 o
  -2  18  11         47.39         47.61        31.40 o
  -1  18  11          5.05         33.85        22.62 o
   0  18  11         52.88         97.58        28.45 o
   1  18  11         61.62        109.40        29.12 o
   2  18  11        559.85        611.06        52.76 o
  -7  19  11          0.81        -15.79        77.24 o
  -6  19  11         53.46         98.93        32.33 o
  -5  19  11         18.12          3.63        27.86 o
  -4  19  11        426.96        445.27        44.91 o
  -3  19  11          1.06         -0.93        27.86 o
  -2  19  11        484.09        487.23        68.20 o
  -1  19  11         19.35         52.67        25.15 o
   0  19  11        385.84        429.74        45.08 o
   1  19  11         17.88         52.17        24.73 o
  -5  20  11          6.56         -9.71        27.86 o
  -4  20  11         11.88         10.97        29.63 o
  -3  20  11        834.40        882.95        60.19 o
  -2  20  11        139.84        193.89        34.02 o
  -1  20  11          6.31         32.25        23.04 o
   0  20  11         53.52        103.91        28.78 o
 -12   0  12        230.31        221.33        35.03 o
 -10   0  12        270.54        290.97        39.50 o
  -8   0  12        883.71        910.13        56.56 o
  -6   0  12       1231.15       1361.06        73.61 o
  -4   0  12        493.84        414.12        42.21 o
  -2   0  12      11184.62      10714.23       289.95 o
   0   0  12       7001.87       6459.70       189.42 o
   2   0  12        550.73        603.29        52.59 o
   4   0  12        986.25       1039.11        68.46 o
   6   0  12         25.63         24.23        67.36 o
 -13   1  12        107.06        116.49        23.30 o
 -12   1  12        136.30        148.56        23.30 o
 -11   1  12        238.80        224.03        25.15 o
 -10   1  12        178.21        165.36        23.30 o
  -9   1  12        403.55        404.16        28.70 o
  -8   1  12        120.36        131.60        22.45 o
  -7   1  12       1792.59       1697.35        54.78 o
  -6   1  12       1478.06       1381.23        48.45 o
  -5   1  12       2805.07       2751.74        72.68 o
  -4   1  12       1896.47       1872.34        61.96 o
  -3   1  12        448.53        459.79        33.26 o
  -2   1  12        101.60        120.29        24.23 o
  -1   1  12       1796.61       1737.62        59.26 o
   0   1  12          0.43          4.22        22.45 o
   1   1  12          0.37         22.96        23.30 o
   2   1  12        204.76        237.28        37.14 o
   3   1  12        507.48        573.07        51.24 o
   4   1  12        310.42        373.94        43.13 o
   5   1  12        163.20        178.53        52.93 o
   6   1  12         10.66          1.10        44.91 o
   7   1  12         15.93         19.92        48.45 o
 -13   2  12          6.80         10.38        19.75 o
 -12   2  12         18.06          5.49        19.75 o
 -11   2  12       1208.47       1221.44        47.61 o
 -10   2  12         88.77         83.40        20.68 o
  -9   2  12        453.17        451.10        30.56 o
  -8   2  12        592.56        575.18        33.26 o
  -7   2  12        724.04        703.23        36.80 o
  -6   2  12        645.97        561.85        31.40 o
  -5   2  12        192.34        159.03        23.30 o
  -4   2  12        717.14        720.96        38.58 o
  -3   2  12          5.31         -4.31        17.05 o
  -2   2  12        112.05        110.92        23.30 o
  -1   2  12          1.34         -7.60        18.82 o
   0   2  12         53.76         23.80        20.68 o
   1   2  12          0.08          6.16        21.53 o
   2   2  12        361.80        432.86        45.33 o
   3   2  12        557.45        626.08        52.84 o
   4   2  12          0.15         34.95        20.77 o
   5   2  12         29.05         57.65        48.45 o
   6   2  12         62.86         92.68        52.08 o
   7   2  12         49.00         23.80        48.45 o
 -13   3  12        124.68        116.32        26.00 o
 -12   3  12         53.97         49.13        20.68 o
 -11   3  12         29.08         25.07        19.75 o
 -10   3  12        634.56        627.43        35.03 o
  -9   3  12        343.96        340.10        27.86 o
  -8   3  12          2.72         -3.21        17.05 o
  -7   3  12         94.48        108.64        22.45 o
  -6   3  12        431.70        402.39        28.70 o
  -5   3  12          4.67          4.22        17.98 o
  -4   3  12         28.19         10.30        17.98 o
  -3   3  12        327.43        294.85        27.86 o
  -2   3  12        396.95        402.14        31.40 o
  -1   3  12        315.23        282.10        28.70 o
   0   3  12        269.63        265.22        31.40 o
   1   3  12        285.57        305.74        32.33 o
   2   3  12          0.38         31.49        21.02 o
   3   3  12         80.36        137.68        30.64 o
   4   3  12        684.55        724.93        57.82 o
   5   3  12         58.40         88.13        70.91 o
   6   3  12          3.53        -15.53        40.43 o
   7   3  12         16.81         24.06        49.38 o
 -12   4  12         13.47         12.83        20.68 o
 -11   4  12        112.69        109.23        23.30 o
 -10   4  12        141.01        153.97        24.23 o
  -9   4  12        165.60        130.75        21.53 o
  -8   4  12          3.95          4.22        17.98 o
  -7   4  12        314.12        331.99        27.86 o
  -6   4  12        353.40        292.99        26.00 o
  -5   4  12        427.85        386.10        27.86 o
  -4   4  12         15.46          2.87        17.98 o
  -3   4  12         53.95         49.55        21.53 o
  -2   4  12        324.62        291.73        29.63 o
  -1   4  12        257.75        232.81        26.93 o
   0   4  12         71.99         83.91        25.15 o
   1   4  12         15.68         10.97        23.30 o
   2   4  12          3.42         39.08        22.79 o
   3   4  12         36.93         73.19        26.93 o
   4   4  12         59.68        106.44        28.87 o
   5   4  12         27.63         67.70        26.08 o
   6   4  12         53.90         50.73        48.45 o
   7   4  12         33.69         20.43        45.75 o
 -12   5  12        165.27        185.12        26.00 o
 -11   5  12        180.44        176.59        26.00 o
 -10   5  12        219.51        195.50        24.23 o
  -9   5  12          0.22          5.66        17.98 o
  -8   5  12         28.67         23.04        17.98 o
  -7   5  12         34.61         32.41        19.75 o
  -6   5  12          2.93         -1.77        17.05 o
  -5   5  12        207.90        186.97        24.23 o
  -4   5  12        552.28        535.51        35.03 o
  -3   5  12        566.69        483.17        33.26 o
  -2   5  12        227.62        260.49        28.70 o
  -1   5  12          4.35          2.19        19.75 o
   0   5  12         52.15         77.74        26.00 o
   1   5  12        140.11        196.43        32.33 o
   2   5  12        268.54        325.24        41.02 o
   3   5  12          7.68         53.35        23.38 o
   4   5  12        126.03        171.86        33.68 o
   5   5  12         29.17         66.09        26.25 o
   6   5  12          7.77         13.25        61.03 o
   7   5  12         81.96        121.81        30.39 o
 -12   6  12          1.13         -4.39        19.75 o
 -11   6  12        351.87        326.84        28.70 o
 -10   6  12        518.12        516.26        33.26 o
  -9   6  12        683.48        663.98        35.88 o
  -8   6  12        146.41        147.72        24.23 o
  -7   6  12         43.86         26.08        17.98 o
  -6   6  12        245.94        252.73        26.93 o
  -5   6  12        419.53        450.93        33.26 o
  -4   6  12        172.24        208.75        27.86 o
  -3   6  12        137.21        135.82        25.15 o
  -2   6  12        177.41        189.34        26.93 o
  -1   6  12        191.88        127.04        22.45 o
   0   6  12         17.62         30.56        21.53 o
   1   6  12        545.51        447.05        48.45 o
   2   6  12          5.08         48.71        22.88 o
   3   6  12        475.80        522.68        50.06 o
   4   6  12         25.56         65.33        25.58 o
   5   6  12          7.19         28.45        22.88 o
   6   6  12          0.51         40.94        21.19 o
 -12   7  12         47.24         58.84        24.23 o
 -11   7  12        119.10        110.92        24.23 o
 -10   7  12        665.18        695.30        38.58 o
  -9   7  12         52.23         43.13        21.53 o
  -8   7  12        268.13        305.91        30.56 o
  -7   7  12        492.33        568.94        36.80 o
  -6   7  12        641.89        676.81        39.50 o
  -5   7  12       1781.37       1574.37        53.85 o
  -4   7  12          0.22         -5.99        18.82 o
  -3   7  12        279.77        286.07        28.70 o
  -2   7  12        280.76        221.92        26.00 o
  -1   7  12       1212.83       1101.49        46.68 o
   0   7  12          0.33          7.26        22.45 o
   1   7  12        110.20        149.58        32.67 o
   2   7  12        762.25        854.33        61.11 o
   3   7  12        923.86        958.33        65.67 o
   4   7  12         45.71         84.07        27.43 o
   5   7  12         43.09         93.61        27.69 o
   6   7  12        201.81        245.72        37.23 o
 -12   8  12         76.99         89.14        26.00 o
 -11   8  12        112.52         95.22        23.30 o
 -10   8  12        445.56        399.18        31.40 o
  -9   8  12        289.37        351.15        35.88 o
  -8   8  12          2.42         -2.28        18.82 o
  -7   8  12         11.82         11.82        20.68 o
  -6   8  12       4780.30       4452.39       102.31 o
  -5   8  12        131.45        125.10        24.23 o
  -4   8  12         98.17         93.70        24.23 o
  -3   8  12        334.86        274.00        29.63 o
  -2   8  12       3979.49       3752.78        94.29 o
  -1   8  12         38.79         86.35        26.93 o
   0   8  12        850.59        933.17        50.23 o
   1   8  12         57.30         98.09        28.95 o
   2   8  12        442.53        492.80        48.45 o
   3   8  12        122.71        153.38        33.01 o
   4   8  12         91.03        143.25        31.32 o
   5   8  12         64.54        107.63        29.21 o
   6   8  12         39.64         81.37        27.35 o
 -12   9  12        455.62        531.20        49.38 o
 -11   9  12         23.45         40.35        25.15 o
 -10   9  12        712.80        695.22        39.50 o
  -9   9  12         63.49         87.45        25.15 o
  -8   9  12        705.13        623.72        35.88 o
  -7   9  12        181.13        165.78        26.00 o
  -6   9  12        265.32        209.51        26.93 o
  -5   9  12       1614.55       1689.59        61.96 o
  -4   9  12          5.33          4.22        21.53 o
  -3   9  12        432.96        418.01        33.26 o
  -2   9  12        163.26        188.24        30.56 o
  -1   9  12       4476.07       4633.37       135.57 o
   0   9  12        114.10         94.54        26.93 o
   1   9  12        313.78        348.11        43.39 o
   2   9  12         50.02         95.47        28.28 o
   3   9  12        219.57        285.48        38.91 o
   4   9  12        107.49        146.96        32.25 o
   5   9  12         11.83         48.87        23.97 o
   6   9  12          6.99         39.50        23.30 o
 -11  10  12        676.12        651.49        39.50 o
 -10  10  12         96.34        105.09        26.00 o
  -9  10  12        377.48        441.22        36.80 o
  -8  10  12          5.59         12.24        22.45 o
  -7  10  12       1979.88       1948.90        64.66 o
  -6  10  12         34.99         58.92        25.15 o
  -5  10  12       1541.50       1609.82        61.03 o
  -4  10  12          3.54          2.11        22.45 o
  -3  10  12        541.89        556.61        38.58 o
  -2  10  12        162.46        241.08        33.26 o
  -1  10  12        222.66        211.37        31.40 o
   0  10  12        362.90        368.88        37.73 o
   1  10  12        124.96        171.02        33.51 o
   2  10  12         12.08         44.65        23.97 o
   3  10  12        654.06        725.60        56.13 o
   4  10  12         43.05         82.55        27.94 o
   5  10  12        223.23        264.63        38.49 o
 -11  11  12         51.82         56.05        25.15 o
 -10  11  12        378.68        479.21        39.50 o
  -9  11  12         16.63         -0.59        21.53 o
  -8  11  12        231.65        226.14        29.63 o
  -7  11  12         63.40         41.70        23.30 o
  -6  11  12        754.81        899.32        49.38 o
  -5  11  12        762.91        729.07        42.21 o
  -4  11  12       1003.71       1033.37        51.15 o
  -3  11  12       1040.48        879.23        52.08 o
  -2  11  12         42.58         47.95        26.00 o
  -1  11  12        627.62        614.01        41.28 o
   0  11  12        559.46        578.39        61.96 o
   1  11  12        302.68        342.37        42.37 o
   2  11  12         97.15        153.63        31.74 o
   3  11  12         72.01        107.63        29.46 o
   4  11  12        123.35        174.23        33.34 o
   5  11  12         57.48        107.54        28.87 o
 -10  12  12         12.07         36.04        26.00 o
  -9  12  12          0.18          7.77        23.30 o
  -8  12  12         38.45         55.71        26.00 o
  -7  12  12          1.01          1.77        22.45 o
  -6  12  12        751.24        732.10        43.98 o
  -5  12  12         28.57         21.27        23.30 o
  -4  12  12        397.44        478.11        40.43 o
  -3  12  12        724.47        776.08        46.68 o
  -2  12  12       1128.70       1106.72        53.85 o
  -1  12  12         14.98          6.50        24.23 o
   0  12  12         74.15        119.44        29.63 o
   1  12  12        698.06        729.15        57.82 o
   2  12  12         11.69         37.39        23.80 o
   3  12  12         14.32         50.06        24.23 o
   4  12  12         37.81         68.46        27.10 o
   5  12  12         44.98         75.38        27.69 o
 -10  13  12        397.76        374.70        36.80 o
  -9  13  12          4.69         -2.03        24.23 o
  -8  13  12        189.63        209.68        32.33 o
  -7  13  12        112.00        160.80        31.40 o
  -6  13  12        375.94        381.46        35.88 o
  -5  13  12        510.20        629.29        45.75 o
  -4  13  12        264.52        249.44        33.26 o
  -3  13  12        214.93        200.39        31.40 o
  -2  13  12         27.57         11.65        24.23 o
  -1  13  12       1472.60       1554.78        66.43 o
   0  13  12         13.76         56.39        24.31 o
   1  13  12         19.86         61.11        24.82 o
   2  13  12        350.48        404.33        44.32 o
   3  13  12         77.97        122.06        30.98 o
   4  13  12         71.57        127.12        30.14 o
  -9  14  12        934.66       1070.60        56.56 o
  -8  14  12          0.77         12.83        26.00 o
  -7  14  12        105.45        140.80        31.40 o
  -6  14  12         84.98         75.72        26.93 o
  -5  14  12        637.47        661.20        44.91 o
  -4  14  12         13.62          7.09        24.23 o
  -3  14  12          2.47          4.56        24.23 o
  -2  14  12        180.32        176.25        32.33 o
  -1  14  12        120.15        150.00        34.10 o
   0  14  12          7.38         36.63        23.64 o
   1  14  12         95.39        132.02        31.57 o
   2  14  12         55.28         82.47        28.45 o
   3  14  12        501.80        566.57        50.73 o
   4  14  12          1.69         45.50        21.86 o
  -9  15  12         50.40         53.85        27.86 o
  -8  15  12        317.47        346.85        38.58 o
  -7  15  12        161.64        129.49        28.70 o
  -6  15  12         35.38         50.48        28.70 o
  -5  15  12        369.73        365.76        38.58 o
  -4  15  12        341.55        304.64        35.88 o
  -3  15  12        223.03        244.63        35.88 o
  -2  15  12         20.58         24.31        29.63 o
  -1  15  12        751.80        800.98        59.76 o
   0  15  12         15.17         56.64        24.31 o
   1  15  12        115.91        145.36        32.75 o
   2  15  12        103.71        147.13        32.41 o
   3  15  12         29.65         80.19        26.42 o
  -8  16  12         20.22          1.44        25.15 o
  -7  16  12        596.50        574.42        44.91 o
  -6  16  12         43.20         59.59        30.56 o
  -5  16  12         34.34         38.32        27.86 o
  -4  16  12        337.03        410.07        43.05 o
  -3  16  12        335.66        377.91        41.28 o
  -2  16  12        604.15        720.79        52.93 o
  -1  16  12        164.19        199.38        35.88 o
   0  16  12        514.94        571.13        51.41 o
   1  16  12          7.78         50.14        22.96 o
   2  16  12        225.87        282.36        38.66 o
  -7  17  12         96.76        119.53        33.26 o
  -6  17  12        659.19        837.28        55.63 o
  -5  17  12         23.48         25.66        29.63 o
  -4  17  12         84.22         93.02        33.26 o
  -3  17  12         54.45         65.00        32.33 o
  -2  17  12        237.71        245.47        58.33 o
  -1  17  12         24.38         55.04        25.75 o
   0  17  12        347.02        376.98        44.23 o
   1  17  12         17.15         55.97        24.73 o
  -6  18  12         58.42         71.24        33.26 o
  -5  18  12          1.30         14.18        31.40 o
  -4  18  12        146.28        188.32        38.58 o
  -3  18  12         26.11          2.87        29.63 o
  -2  18  12         71.78        124.51        29.88 o
  -1  18  12         55.40         89.65        28.62 o
   0  18  12         62.78        107.96        29.63 o
  -4  19  12          4.93         36.80        22.79 o
  -3  19  12          9.33         36.80        23.55 o
  -2  19  12          6.47         40.69        23.21 o
 -11   0  13        515.33        612.91        53.85 o
  -9   0  13       2160.72       2166.94        91.59 o
  -7   0  13       1450.81       1606.69        84.41 o
  -5   0  13       7239.67       7364.68       220.82 o
  -3   0  13       2707.27       2639.22       107.71 o
  -1   0  13        183.10        261.51        45.75 o
   1   0  13        302.47        344.06        42.80 o
   3   0  13        233.40        254.84        38.83 o
   5   0  13         31.48         57.91        26.25 o
 -12   1  13        124.07        128.05        24.23 o
 -11   1  13          5.00          7.93        21.53 o
 -10   1  13         32.52         16.97        21.53 o
  -9   1  13        479.05        599.58        37.73 o
  -8   1  13       1325.59       1407.06        54.78 o
  -7   1  13        131.83        154.81        26.93 o
  -6   1  13         28.21         38.15        21.53 o
  -5   1  13         27.02          4.14        21.53 o
  -4   1  13       1993.59       2076.78        76.31 o
  -3   1  13         70.59         82.98        24.23 o
  -2   1  13        181.91        175.32        26.93 o
  -1   1  13        950.04        893.84        45.75 o
   0   1  13        491.99        499.46        38.58 o
   1   1  13        810.79        880.84        62.21 o
   2   1  13        460.38        493.56        49.13 o
   3   1  13         30.16         70.32        26.51 o
   4   1  13         17.96         48.71        24.73 o
   5   1  13         73.39        117.92        29.88 o
   6   1  13          5.12         47.61        22.79 o
 -12   2  13        197.59        212.80        27.86 o
 -11   2  13        203.19        173.97        26.93 o
 -10   2  13        292.56        306.75        29.63 o
  -9   2  13         47.31         28.62        21.53 o
  -8   2  13        312.01        337.14        30.56 o
  -7   2  13        495.67        486.80        34.10 o
  -6   2  13          7.64          3.38        19.75 o
  -5   2  13          0.97          6.25        20.68 o
  -4   2  13         15.38         -5.06        20.68 o
  -3   2  13        125.06        129.74        26.00 o
  -2   2  13         45.66         58.84        24.23 o
  -1   2  13         88.10         84.41        25.15 o
   0   2  13        593.18        589.79        42.21 o
   1   2  13         42.42         71.07        27.43 o
   2   2  13         69.39        129.66        30.39 o
   3   2  13         33.85         74.28        26.34 o
   4   2  13         96.03        140.46        31.99 o
   5   2  13         43.03         86.02        27.43 o
   6   2  13        179.30        207.65        36.13 o
 -12   3  13          2.42         -3.46        20.68 o
 -11   3  13          7.65          7.68        21.53 o
 -10   3  13         48.39         43.22        20.68 o
  -9   3  13        721.25        721.38        38.58 o
  -8   3  13        179.02        206.22        27.86 o
  -7   3  13         22.84         12.83        19.75 o
  -6   3  13        144.63        159.54        26.00 o
  -5   3  13        191.76        185.20        26.93 o
  -4   3  13        641.10        657.48        41.28 o
  -3   3  13        575.82        557.20        36.80 o
  -2   3  13        197.88        217.78        30.56 o
  -1   3  13         63.47         54.95        25.15 o
   0   3  13         41.49         55.88        27.86 o
   1   3  13        318.31        351.49        43.47 o
   2   3  13         27.56         71.07        26.00 o
   3   3  13        225.94        299.75        39.42 o
   4   3  13        167.26        208.92        35.54 o
   5   3  13         39.24         83.31        27.18 o
 -12   4  13         59.38         50.82        22.45 o
 -11   4  13         26.54         21.78        21.53 o
 -10   4  13        151.90        143.42        24.23 o
  -9   4  13        638.77        682.72        39.50 o
  -8   4  13        129.67        104.00        22.45 o
  -7   4  13          1.90         -7.77        18.82 o
  -6   4  13          5.57          1.10        19.75 o
  -5   4  13        657.87        717.67        43.05 o
  -4   4  13        249.62        251.88        30.56 o
  -3   4  13        205.67        190.18        28.70 o
  -2   4  13         32.25          7.18        20.68 o
  -1   4  13        155.58        155.40        28.70 o
   0   4  13        181.51        202.67        33.26 o
   1   4  13          2.17         29.29        21.78 o
   2   4  13        161.53        197.95        35.28 o
   3   4  13          4.23         36.47        22.37 o
   4   4  13         21.16         61.87        25.32 o
   5   4  13         80.38        118.09        30.39 o
 -11   5  13         11.98          8.53        21.53 o
 -10   5  13        230.90        238.97        28.70 o
  -9   5  13         40.76         38.66        22.45 o
  -8   5  13         10.82          2.95        20.68 o
  -7   5  13         33.42         17.30        18.82 o
  -6   5  13         65.14         58.58        22.45 o
  -5   5  13        191.22        155.91        25.15 o
  -4   5  13        144.67        121.98        24.23 o
  -3   5  13         56.49         71.33        25.15 o
  -2   5  13         43.27         69.22        26.00 o
  -1   5  13        987.04        944.06        48.45 o
   0   5  13         75.76         71.33        27.86 o
   1   5  13        195.40        241.84        37.23 o
   2   5  13         13.38         59.51        24.40 o
   3   5  13         49.06         86.10        28.28 o
   4   5  13         17.74         49.89        25.07 o
   5   5  13        162.71        193.89        35.54 o
 -11   6  13          1.37          0.59        22.45 o
 -10   6  13         26.62         51.24        24.23 o
  -9   6  13        167.27        187.39        26.93 o
  -8   6  13        339.11        326.08        30.56 o
  -7   6  13         13.45         10.55        21.53 o
  -6   6  13         17.94         10.64        20.68 o
  -5   6  13         62.15         82.64        25.15 o
  -4   6  13        354.43        368.71        35.03 o
  -3   6  13        118.32         83.06        24.23 o
  -2   6  13          2.07          4.22        22.45 o
  -1   6  13         64.21         33.85        23.30 o
   0   6  13        693.47        629.12        42.21 o
   1   6  13        184.94        215.17        36.80 o
   2   6  13        215.94        276.11        38.15 o
   3   6  13          0.84         30.39        21.44 o
   4   6  13        422.37        445.10        47.10 o
   5   6  13         90.84        138.77        31.15 o
 -11   7  13        108.97         90.66        25.15 o
 -10   7  13         22.58         27.60        23.30 o
  -9   7  13          1.95         -8.78        20.68 o
  -8   7  13       1718.22       1901.12        66.43 o
  -7   7  13        184.57        206.47        29.63 o
  -6   7  13         53.29         39.59        21.53 o
  -5   7  13        149.36        146.20        27.86 o
  -4   7  13       2411.81       2369.44        74.54 o
  -3   7  13          1.39         -7.77        20.68 o
  -2   7  13         26.89         38.91        24.23 o
  -1   7  13          1.71          4.64        23.30 o
   0   7  13        663.79        674.70        45.75 o
   1   7  13        656.16        722.14        56.47 o
   2   7  13          0.28         34.95        20.93 o
   3   7  13         43.90         69.98        27.27 o
   4   7  13         24.54         59.34        25.83 o
   5   7  13        118.57        151.35        33.09 o
 -11   8  13          6.89         11.40        22.45 o
 -10   8  13        259.37        339.17        35.03 o
  -9   8  13        190.37        193.73        29.63 o
  -8   8  13         75.12         66.26        25.15 o
  -7   8  13        642.45        628.61        40.43 o
  -6   8  13        545.27        573.41        38.58 o
  -5   8  13       1031.85       1010.24        48.45 o
  -4   8  13          0.02        -10.13        22.45 o
  -3   8  13       1667.81       1707.65        64.66 o
  -2   8  13        131.63        109.74        27.86 o
  -1   8  13         88.54         90.74        27.86 o
   0   8  13        148.90        115.48        42.21 o
   1   8  13        873.64        946.17        63.65 o
   2   8  13          0.40         42.21        21.19 o
   3   8  13          1.85         37.90        21.86 o
   4   8  13         20.65         65.84        25.32 o
   5   8  13          0.76         41.70        21.27 o
 -11   9  13          0.82         30.39        21.53 o
 -10   9  13          9.19         13.51        23.30 o
  -9   9  13        682.67        640.94        40.43 o
  -8   9  13        629.79        548.25        37.73 o
  -7   9  13        134.21        114.88        26.93 o
  -6   9  13         58.25         87.62        27.86 o
  -5   9  13        323.31        305.49        33.26 o
  -4   9  13       2148.56       2068.43        70.91 o
  -3   9  13         80.93         88.72        28.70 o
  -2   9  13         38.36         89.56        29.63 o
  -1   9  13         50.18         36.72        25.15 o
   0   9  13        207.47        233.06        37.73 o
   1   9  13        207.81        258.72        37.99 o
   2   9  13         58.73         97.75        28.95 o
   3   9  13         94.52        128.56        31.65 o
   4   9  13          0.67         34.86        21.44 o
 -10  10  13        178.24        160.55        29.63 o
  -9  10  13         26.70         37.65        26.00 o
  -8  10  13        697.46        732.36        43.98 o
  -7  10  13          1.20         17.14        24.23 o
  -6  10  13        312.99        314.27        33.26 o
  -5  10  13         48.96         40.69        24.23 o
  -4  10  13         10.35          7.60        24.23 o
  -3  10  13         67.28        106.27        31.40 o
  -2  10  13        109.47        113.62        29.63 o
  -1  10  13          0.95         -7.51        24.23 o
   0  10  13        647.44        673.94        56.13 o
   1  10  13          0.12         40.94        20.85 o
   2  10  13        432.47        455.74        47.95 o
   3  10  13          5.74         47.19        22.79 o
   4  10  13        114.44        164.60        32.58 o
 -10  11  13         14.11         -1.44        24.23 o
  -9  11  13        105.94        142.49        30.56 o
  -8  11  13        132.70        151.18        30.56 o
  -7  11  13         35.45         61.87        26.93 o
  -6  11  13          4.61         -8.27        23.30 o
  -5  11  13        132.04        143.16        29.63 o
  -4  11  13        715.42        629.88        40.43 o
  -3  11  13         11.94          2.95        25.15 o
  -2  11  13        348.56        332.84        36.80 o
  -1  11  13         83.52        133.29        32.33 o
   0  11  13        268.80        308.78        40.77 o
   1  11  13         92.99        128.73        31.23 o
   2  11  13          9.40         52.93        23.55 o
   3  11  13         89.17        125.01        31.06 o
  -9  12  13         21.45          2.95        24.23 o
  -8  12  13          1.22         -2.95        24.23 o
  -7  12  13         82.99         83.74        26.93 o
  -6  12  13        144.20        139.03        28.70 o
  -5  12  13         80.88         52.93        26.00 o
  -4  12  13          1.40          0.25        25.15 o
  -3  12  13        800.34        831.12        50.23 o
  -2  12  13        108.60        114.04        30.56 o
  -1  12  13         37.59         34.36        43.98 o
   0  12  13        127.12        169.58        33.60 o
   1  12  13        219.78        261.51        38.58 o
   2  12  13          5.11         32.58        22.88 o
   3  12  13          0.42         28.02        21.27 o
  -9  13  13         30.35         22.37        37.73 o
  -8  13  13         55.57         44.82        27.86 o
  -7  13  13        170.46        165.19        31.40 o
  -6  13  13          1.12          4.47        25.15 o
  -5  13  13         21.04         39.42        27.86 o
  -4  13  13        104.32        114.04        30.56 o
  -3  13  13         39.40         30.22        26.93 o
  -2  13  13          3.97         22.96        28.70 o
  -1  13  13        427.95        498.79        48.11 o
   0  13  13          0.72         25.41        21.36 o
   1  13  13        253.60        288.94        40.10 o
   2  13  13          4.87         42.29        22.71 o
  -8  14  13         55.11         62.55        28.70 o
  -7  14  13         33.29          5.15        25.15 o
  -6  14  13        390.28        420.96        41.28 o
  -5  14  13        193.29        171.44        32.33 o
  -4  14  13          1.54        -10.38        24.23 o
  -3  14  13         39.18         24.06        27.86 o
  -2  14  13          7.23          7.68        27.86 o
  -1  14  13        126.85        178.11        33.51 o
   0  14  13        452.14        495.08        48.28 o
   1  14  13         26.21         59.85        25.91 o
   2  14  13         23.01         71.24        25.58 o
  -7  15  13         62.66         74.11        30.56 o
  -6  15  13          4.58         12.75        27.86 o
  -5  15  13        192.35        206.98        36.80 o
  -4  15  13        515.63        557.71        46.68 o
  -3  15  13          3.15          5.32        27.86 o
  -2  15  13         61.29        103.57        50.23 o
  -1  15  13         77.69        111.93        29.97 o
   0  15  13        250.53        315.53        40.10 o
   1  15  13         81.88        114.80        30.81 o
  -6  16  13         19.53         11.56        29.63 o
  -5  16  13        525.02        489.93        44.91 o
  -4  16  13        404.39        407.46        43.98 o
  -3  16  13        140.50        196.93        40.43 o
  -2  16  13        151.74        199.63        34.78 o
  -1  16  13        104.90        149.32        32.25 o
   0  16  13         55.17         89.48        28.95 o
  -4  17  13          1.57         34.36        21.78 o
  -3  17  13         25.28         65.08        25.58 o
  -2  17  13          0.57         36.55        21.19 o
 -10   0  14        765.03        744.51        59.26 o
  -8   0  14         26.39          2.45        29.63 o
  -6   0  14       1875.70       2109.20       101.46 o
  -4   0  14         21.90         34.69        34.10 o
  -2   0  14        725.61        939.50        75.38 o
   0   0  14        716.68        783.85        58.41 o
   2   0  14         15.23         59.26        24.40 o
   4   0  14          3.65         40.94        22.37 o
 -11   1  14        137.39        130.50        26.93 o
 -10   1  14         16.20         36.89        26.00 o
  -9   1  14        330.02        391.76        35.88 o
  -8   1  14          0.47          2.03        22.45 o
  -7   1  14       1022.96       1028.64        50.23 o
  -6   1  14         98.68         65.84        23.30 o
  -5   1  14        638.27        700.37        43.05 o
  -4   1  14          9.05         -4.56        20.68 o
  -3   1  14        339.81        384.58        36.80 o
  -2   1  14       1063.21       1083.17        52.93 o
  -1   1  14        215.07        236.94        33.26 o
   0   1  14          4.87         39.59        22.96 o
   1   1  14         11.69         57.15        23.89 o
   2   1  14        212.33        252.98        38.66 o
   3   1  14          1.17         32.67        21.27 o
   4   1  14         40.24         74.70        27.01 o
 -11   2  14        408.79        450.84        36.80 o
 -10   2  14          1.50          2.03        23.30 o
  -9   2  14         11.70         10.97        22.45 o
  -8   2  14          1.87         -9.12        21.53 o
  -7   2  14         25.31         35.96        24.23 o
  -6   2  14          0.28         -8.78        19.75 o
  -5   2  14        309.24        311.99        33.26 o
  -4   2  14        328.10        318.23        34.10 o
  -3   2  14        578.05        509.51        36.80 o
  -2   2  14          0.26          1.86        23.30 o
  -1   2  14        496.46        599.24        44.91 o
   0   2  14        125.33        182.08        33.68 o
   1   2  14        465.55        518.96        49.30 o
   2   2  14         71.00        114.38        29.63 o
   3   2  14        237.06        295.69        39.25 o
   4   2  14         30.50         69.05        26.42 o
 -11   3  14         56.53         45.08        24.23 o
 -10   3  14         15.76          5.74        21.53 o
  -9   3  14         56.82         29.46        21.53 o
  -8   3  14         27.56         36.89        24.23 o
  -7   3  14        582.51        615.11        41.28 o
  -6   3  14          9.16          8.69        22.45 o
  -5   3  14         33.53         21.61        23.30 o
  -4   3  14        127.58        115.81        26.00 o
  -3   3  14        379.16        430.08        39.50 o
  -2   3  14         28.07         14.18        24.23 o
  -1   3  14        105.36         97.24        28.70 o
   0   3  14          4.81         36.04        22.45 o
   1   3  14         13.68         48.96        24.06 o
   2   3  14         37.51         84.24        26.84 o
   3   3  14         53.06         87.62        28.62 o
   4   3  14         32.24         74.62        26.42 o
 -11   4  14         20.58         44.91        25.24 o
 -10   4  14          0.68         -0.59        21.53 o
  -9   4  14          0.24          8.53        22.45 o
  -8   4  14        367.89        375.72        34.10 o
  -7   4  14          5.12         -6.42        22.45 o
  -6   4  14        687.19        737.34        44.91 o
  -5   4  14          7.06          1.60        22.45 o
  -4   4  14        317.53        312.49        34.10 o
  -3   4  14        143.28        130.33        28.70 o
  -2   4  14          4.50         24.23        26.93 o
  -1   4  14         27.20         37.65        27.86 o
   0   4  14         66.94        122.90        29.80 o
   1   4  14          7.10         36.97        23.04 o
   2   4  14        165.85        223.52        36.04 o
   3   4  14         21.20         50.56        25.24 o
   4   4  14         18.88         57.65        24.90 o
 -10   5  14        111.41        150.42        28.70 o
  -9   5  14         48.27         17.56        21.53 o
  -8   5  14          0.74         11.06        24.23 o
  -7   5  14        263.45        319.33        35.03 o
  -6   5  14         73.68         62.72        25.15 o
  -5   5  14          0.06         -9.29        20.68 o
  -4   5  14          0.29         -8.44        22.45 o
  -3   5  14         72.37         61.03        26.93 o
  -2   5  14        835.49        829.68        48.45 o
  -1   5  14          5.11         -5.23        25.15 o
   0   5  14          9.88         55.88        23.97 o
   1   5  14         19.59         59.93        24.90 o
   2   5  14        522.84        568.51        51.49 o
   3   5  14        153.92        193.05        34.86 o
   4   5  14          0.48         27.27        21.10 o
 -10   6  14        220.51        223.44        31.40 o
  -9   6  14         40.42         45.41        25.15 o
  -8   6  14         13.44         38.75        25.15 o
  -7   6  14        193.33        174.99        28.70 o
  -6   6  14        535.59        572.82        41.28 o
  -5   6  14          0.86         11.82        24.23 o
  -4   6  14         23.35         20.43        25.15 o
  -3   6  14        568.26        541.08        40.43 o
  -2   6  14        134.22        165.53        33.26 o
  -1   6  14        561.08        527.66        42.21 o
   0   6  14         16.32         59.17        24.56 o
   1   6  14        266.17        321.44        40.86 o
   2   6  14         22.38         64.49        25.75 o
   3   6  14        291.28        348.20        41.87 o
 -10   7  14          1.11          9.37        24.23 o
  -9   7  14          0.32         -1.44        23.30 o
  -8   7  14         56.69         46.34        25.15 o
  -7   7  14        531.69        577.97        41.28 o
  -6   7  14        104.83        113.11        28.70 o
  -5   7  14        349.79        433.20        39.50 o
  -4   7  14        131.83        132.36        28.70 o
  -3   7  14         36.35         55.71        26.93 o
  -2   7  14        710.77        660.52        44.91 o
  -1   7  14        675.18        622.37        44.91 o
   0   7  14         16.15         41.53        24.82 o
   1   7  14         30.84         72.59        26.34 o
   2   7  14        216.72        275.01        38.41 o
   3   7  14         40.49         80.78        27.52 o
 -10   8  14        298.54        350.22        42.37 o
  -9   8  14          9.40         -0.59        24.23 o
  -8   8  14        110.59        147.89        30.56 o
  -7   8  14        227.55        248.68        33.26 o
  -6   8  14       1085.67       1101.49        56.56 o
  -5   8  14         14.07         -3.46        23.30 o
  -4   8  14         14.86         15.28        24.23 o
  -3   8  14        139.22        161.90        31.40 o
  -2   8  14        888.34        898.99        56.56 o
  -1   8  14          7.61         10.89        29.63 o
   0   8  14          0.39         29.54        21.10 o
   1   8  14         21.51         57.23        25.07 o
   2   8  14          1.10         30.73        21.27 o
   3   8  14          3.24         46.93        22.20 o
  -9   9  14          5.73          9.54        25.15 o
  -8   9  14         59.22         69.30        28.70 o
  -7   9  14         92.59         94.71        28.70 o
  -6   9  14         21.27          1.35        24.23 o
  -5   9  14         53.71         58.58        26.93 o
  -4   9  14         53.67         41.28        26.93 o
  -3   9  14          0.58         -4.56        24.23 o
  -2   9  14        291.41        304.05        37.73 o
  -1   9  14        125.93        147.47        49.38 o
   0   9  14         26.91         60.52        25.91 o
   1   9  14         68.74        106.78        29.38 o
   2   9  14        143.45        185.03        34.61 o
  -9  10  14         31.74         19.33        25.15 o
  -8  10  14          0.80         -2.87        25.15 o
  -7  10  14         17.76         29.29        26.93 o
  -6  10  14          0.06          1.86        24.23 o
  -5  10  14         26.94         25.66        26.93 o
  -4  10  14          4.94         -9.20        23.30 o
  -3  10  14         25.74         32.16        27.86 o
  -2  10  14          2.54          0.76        26.00 o
  -1  10  14         89.98        140.21        30.89 o
   0  10  14         34.69         74.70        26.84 o
   1  10  14          0.88         38.91        21.61 o
   2  10  14         11.35         52.84        23.72 o
  -8  11  14         75.67         76.65        28.70 o
  -7  11  14         72.95         84.83        28.70 o
  -6  11  14          3.60         -1.27        25.15 o
  -5  11  14         29.07         30.98        26.93 o
  -4  11  14          5.76         16.21        26.93 o
  -3  11  14         21.33         22.62        27.86 o
  -2  11  14         19.01         10.80        26.93 o
  -1  11  14        147.33        206.64        34.86 o
   0  11  14         27.97         59.51        26.17 o
   1  11  14          5.39         32.41        22.96 o
  -7  12  14          1.36          7.43        26.93 o
  -6  12  14        135.91        147.72        32.33 o
  -5  12  14          6.35         17.73        28.70 o
  -4  12  14         11.07          1.10        26.93 o
  -3  12  14         19.75         22.79        29.63 o
  -2  12  14         13.71          1.18        26.93 o
  -1  12  14        105.48        149.41        32.25 o
   0  12  14         36.83         66.69        27.01 o
   1  12  14         30.52         57.65        26.08 o
  -7  13  14         60.58        111.85        29.29 o
  -6  13  14         11.11         28.87        29.63 o
  -5  13  14          4.05         -0.25        27.86 o
  -4  13  14        221.68        226.14        36.80 o
  -3  13  14          6.73         26.00        30.56 o
  -2  13  14        116.75        136.24        55.63 o
  -1  13  14         14.20         55.88        24.23 o
   0  13  14          0.44         37.99        21.02 o
  -5  14  14          1.07         -4.31        29.63 o
  -4  14  14         20.39          8.61        28.70 o
  -3  14  14        794.09        740.80        52.93 o
  -2  14  14         70.44        104.08        29.71 o
  -1  14  14         31.93         84.16        26.93 o
  -9   0  15        337.40        310.38        47.61 o
  -7   0  15        283.84        330.05        51.15 o
  -5   0  15         97.12        118.94        42.21 o
  -3   0  15        274.02        358.33        56.56 o
  -1   0  15         23.37         55.37        44.91 o
   1   0  15         80.25        112.27        30.56 o
  -9   1  15          0.25         -9.79        23.30 o
  -8   1  15         79.11         76.06        26.00 o
  -7   1  15         15.95         11.31        24.23 o
  -6   1  15          0.15         -7.18        22.45 o
  -5   1  15         46.56         36.55        24.23 o
  -4   1  15         40.29         46.51        26.00 o
  -3   1  15        113.40        122.65        31.40 o
  -2   1  15        141.40        112.94        29.63 o
  -1   1  15        149.13        190.10        35.03 o
   0   1  15          3.95         29.38        22.37 o
   1   1  15        198.61        253.83        37.48 o
   2   1  15         73.28        126.87        29.88 o
  -9   2  15          0.04        -10.05        22.45 o
  -8   2  15          0.13         12.75        26.00 o
  -7   2  15        121.18        102.73        27.86 o
  -6   2  15        220.15        182.67        29.63 o
  -5   2  15         20.29          4.81        22.45 o
  -4   2  15        340.31        296.03        34.10 o
[truncated: 7,052 more chars]
